# Supplementary material for: HCMV-miR-US33-5p promotes apoptosis of aortic vascular smooth muscle cells by targeting EPAS1/SLC3A2 pathway
Source: Cell Mol Biol Lett. 2022 May 20;27:40. doi: 10.1186/s11658-022-00340-w (PMC9123696; doi:10.1186/s11658-022-00340-w)
Supplement: Supplementary file 2 — Additional file 2: Table S1. Upregulated genes in HA-VSMCs transfected with HCMV-miR-US33-5p mimics. [file 11658_2022_340_MOESM2_ESM.xlsx]

## Sheet: Sheet1
Table S1 Upregulated genes in HA-VSMCs transfected with HCMV-miR-US33-5p mimics
Gene_id	Gene name	Gene description	FC(miR_US33_5p/Control)	Log2FC(miR_US33_5p2/Control2)	Padjust	Control_1	Control_2	Control_3	miR_US33_5p_1	miR_US33_5p_2	miR_US33_5p_3	Control	miR_US33_5p
ENSG00000127603	MACF1	microtubule-actin crosslinking factor 1 [Source:HGNC Symbol;Acc:HGNC:13664]	2.186	1.12819	0	153.09	157.04	159.94	337.16	341.62	353.6	156.69	344.127
ENSG00000090339	ICAM1	intercellular adhesion molecule 1 [Source:HGNC Symbol;Acc:HGNC:5344]	2.34	1.22662	0	122.18	125.97	130.88	284.99	285.55	298.64	126.343	289.727
ENSG00000210082	MT-RNR2	mitochondrially encoded 16S RNA [Source:HGNC Symbol;Acc:HGNC:7471]	3.347	1.74299	0	3185.18	3034.44	3123.93	9986.68	10133.1	10546.6	3114.52	10222.1
ENSG00000122861	PLAU	plasminogen activator, urokinase [Source:HGNC Symbol;Acc:HGNC:9052]	4.116	2.04117	0	298.3	301.79	304.67	1177.75	1228.66	1239.96	301.587	1215.46
ENSG00000106665	CLIP2	CAP-Gly domain containing linker protein 2 [Source:HGNC Symbol;Acc:HGNC:2586]	2.611	1.38465	0	45.05	44.85	44.99	111.37	111.58	118.39	44.9633	113.78
ENSG00000185215	TNFAIP2	TNF alpha induced protein 2 [Source:HGNC Symbol;Acc:HGNC:11895]	2.012	1.00897	0	234.31	242.01	250.48	429.14	450.28	448.43	242.267	442.617
ENSG00000103485	QPRT	quinolinate phosphoribosyltransferase [Source:HGNC Symbol;Acc:HGNC:9755]	2.838	1.50508	3.43963e-231	50.14	49.02	49.74	137.01	138.42	138.08	49.6333	137.837
ENSG00000105655	ISYNA1	inositol-3-phosphate synthase 1 [Source:HGNC Symbol;Acc:HGNC:29821]	2.502	1.32321	4.92258e-225	119.57	126.92	111.27	243.68	259.18	264.35	119.253	255.737
ENSG00000152104	PTPN14	protein tyrosine phosphatase, non-receptor type 14 [Source:HGNC Symbol;Acc:HGNC:9647]	2.213	1.14618	4.77655e-200	15.81	15.01	16.08	32.72	32.31	34.43	15.6333	33.1533
ENSG00000259207	ITGB3	integrin subunit beta 3 [Source:HGNC Symbol;Acc:HGNC:6156]	2.018	1.01267	7.14081e-183	50.39	51.43	52.44	100.57	101.09	105.11	51.42	102.257
ENSG00000110047	EHD1	EH domain containing 1 [Source:HGNC Symbol;Acc:HGNC:3242]	2.127	1.08915	1.81095e-182	63.13	71.24	64.98	124.14	123.56	130.48	66.45	126.06
ENSG00000172893	DHCR7	7-dehydrocholesterol reductase [Source:HGNC Symbol;Acc:HGNC:2860]	2.006	1.0045	5.35722e-181	84.52	87.23	90.3	163.76	168.25	177.16	87.35	169.723
ENSG00000184117	NIPSNAP1	nipsnap homolog 1 [Source:HGNC Symbol;Acc:HGNC:7827]	2.569	1.36096	2.00283e-170	55.35	54.4	51.11	129.84	138.02	130.91	53.62	132.923
ENSG00000179750	APOBEC3B	apolipoprotein B mRNA editing enzyme catalytic subunit 3B [Source:HGNC Symbol;Acc:HGNC:17352]	2.805	1.48821	5.16705e-167	46.59	49.23	46.08	124.74	131.22	135.01	47.3	130.323
ENSG00000163545	NUAK2	NUAK family kinase 2 [Source:HGNC Symbol;Acc:HGNC:29558]	2.837	1.50456	8.56306e-167	19.25	19.04	20.74	52.19	54.58	57.75	19.6767	54.84
ENSG00000012061	ERCC1	ERCC excision repair 1, endonuclease non-catalytic subunit [Source:HGNC Symbol;Acc:HGNC:3433]	2.344	1.22919	2.22657e-154	84.41	86.52	92.49	239.32	241.83	231.38	87.8067	237.51
ENSG00000240184	PCDHGC3	protocadherin gamma subfamily C, 3 [Source:HGNC Symbol;Acc:HGNC:8716]	2.404	1.26568	9.51828e-143	24.21	27.22	25.59	60.07	61.87	59.45	25.6733	60.4633
ENSG00000172927	MYEOV	myeloma overexpressed [Source:HGNC Symbol;Acc:HGNC:7563]	2.576	1.36533	4.167e-141	28.29	27.96	29.81	69.89	75.1	76.01	28.6867	73.6667
ENSG00000111252	SH2B3	SH2B adaptor protein 3 [Source:HGNC Symbol;Acc:HGNC:29605]	2.538	1.3436	4.53284e-131	15.1	15.12	15.41	38.5	35.67	39.34	15.21	37.8367
ENSG00000119681	LTBP2	latent transforming growth factor beta binding protein 2 [Source:HGNC Symbol;Acc:HGNC:6715]	2.808	1.48932	1.06418e-124	6.08	6	6.14	16.57	17.4	17.66	6.07333	17.21
ENSG00000079459	FDFT1	farnesyl-diphosphate farnesyltransferase 1 [Source:HGNC Symbol;Acc:HGNC:3629]	2.076	1.05407	2.04859e-113	67.15	67.46	67.44	138.47	139.21	142.89	67.35	140.19
ENSG00000140931	CMTM3	CKLF like MARVEL transmembrane domain containing 3 [Source:HGNC Symbol;Acc:HGNC:19174]	2.46	1.29843	3.96691e-110	74.9	91.45	85.01	191.47	204.04	206.95	83.7867	200.82
ENSG00000084112	SSH1	slingshot protein phosphatase 1 [Source:HGNC Symbol;Acc:HGNC:30579]	2.091	1.0639	1.86971e-109	10.25	10.76	9.65	20.82	18.55	21.89	10.22	20.42
ENSG00000163346	PBXIP1	PBX homeobox interacting protein 1 [Source:HGNC Symbol;Acc:HGNC:21199]	2.187	1.12887	5.96965e-106	37.67	44.5	41.97	89.16	86.11	83.51	41.38	86.26
ENSG00000135636	DYSF	dysferlin [Source:HGNC Symbol;Acc:HGNC:3097]	4.036	2.01303	2.10858e-105	3.07	3.26	3.4	11.98	12.11	13.08	3.24333	12.39
ENSG00000108840	HDAC5	histone deacetylase 5 [Source:HGNC Symbol;Acc:HGNC:14068]	2.817	1.49414	6.07167e-101	9.48	8.92	11.02	28.35	32.19	26.7	9.80667	29.08
ENSG00000256618	MTRNR2L1	MT-RNR2 like 1 [Source:HGNC Symbol;Acc:HGNC:37155]	3.178	1.66806	1.23712e-93	20.55	19.05	20.46	57.58	64.27	66.01	20.02	62.62
ENSG00000232810	TNF	tumor necrosis factor [Source:HGNC Symbol;Acc:HGNC:11892]	2.027	1.01927	2.89414e-93	62.38	60.82	67.72	120.89	128.98	132.4	63.64	127.423
ENSG00000134070	IRAK2	interleukin 1 receptor associated kinase 2 [Source:HGNC Symbol;Acc:HGNC:6113]	2.289	1.19502	1.08678e-90	19.61	20.28	19.45	42.47	42.87	48.05	19.78	44.4633
ENSG00000138166	DUSP5	dual specificity phosphatase 5 [Source:HGNC Symbol;Acc:HGNC:3071]	2.6	1.37878	1.83022e-90	17.53	18.98	17.15	44.77	45.95	46.82	17.8867	45.8467
ENSG00000158445	KCNB1	potassium voltage-gated channel subfamily B member 1 [Source:HGNC Symbol;Acc:HGNC:6231]	3.102	1.63333	3.56616e-86	2.68	27.45	2.5	10.37	35.58	8.12	10.8767	18.0233
ENSG00000151743	AMN1	antagonist of mitotic exit network 1 homolog [Source:HGNC Symbol;Acc:HGNC:27281]	3.41	1.76979	8.87149e-86	23.3	24.6	20.43	68.73	61.49	72.71	22.7767	67.6433
ENSG00000217555	CKLF	chemokine like factor [Source:HGNC Symbol;Acc:HGNC:13253]	2.218	1.14956	2.37013e-82	217.4	215.64	225.91	494.12	499.73	451.97	219.65	481.94
ENSG00000134324	LPIN1	lipin 1 [Source:HGNC Symbol;Acc:HGNC:13345]	2.258	1.1751	2.48716e-77	11.52	9.91	10.73	24.35	22.81	25.74	10.72	24.3
ENSG00000115756	HPCAL1	hippocalcin like 1 [Source:HGNC Symbol;Acc:HGNC:5145]	2.096	1.06761	2.11916e-73	57.47	61	53.21	114.52	117.1	121.95	57.2267	117.857
ENSG00000187837	HIST1H1C	histone cluster 1 H1 family member c [Source:HGNC Symbol;Acc:HGNC:4716]	2.599	1.37779	4.22744e-73	92.62	98.93	85.81	221.94	243.77	243.14	92.4533	236.283
ENSG00000178585	CTNNBIP1	catenin beta interacting protein 1 [Source:HGNC Symbol;Acc:HGNC:16913]	2.13	1.09058	2.72667e-70	30.36	33.58	29.58	55.14	60.15	57.2	31.1733	57.4967
ENSG00000121753	ADGRB2	adhesion G protein-coupled receptor B2 [Source:HGNC Symbol;Acc:HGNC:944]	2.042	1.03003	5.91032e-70	16.65	16.73	17.83	34.53	34.1	36.45	17.07	35.0267
ENSG00000166546	BEAN1	brain expressed associated with NEDD4 1 [Source:HGNC Symbol;Acc:HGNC:24160]	6.292	2.65363	5.33693e-69	1.93	2.71	3.55	15.74	16.55	18.39	2.73	16.8933
ENSG00000149557	FEZ1	fasciculation and elongation protein zeta 1 [Source:HGNC Symbol;Acc:HGNC:3659]	2.114	1.0802	6.8289e-69	39.72	43.45	41.87	82.34	82.03	85.8	41.68	83.39
ENSG00000262001	DLGAP1-AS2	DLGAP1 antisense RNA 2 [Source:HGNC Symbol;Acc:HGNC:28146]	2.792	1.48131	6.54403e-68	11.02	11	11.08	28.91	29.23	28.14	11.0333	28.76
ENSG00000137880	GCHFR	GTP cyclohydrolase I feedback regulator [Source:HGNC Symbol;Acc:HGNC:4194]	3.947	1.98085	5.43308e-67	21.97	22.58	23.42	82.45	90.48	90.31	22.6567	87.7467
ENSG00000163661	PTX3	pentraxin 3 [Source:HGNC Symbol;Acc:HGNC:9692]	4.445	2.15213	6.44451e-65	6.52	7.07	4.84	25.98	27.12	27.39	6.14333	26.83
ENSG00000277669	AC009086.2	novel transcript	3.913	1.96833	6.29969e-63	31.74	28.53	33.63	110.72	121.08	130.81	31.3	120.87
ENSG00000187678	SPRY4	sprouty RTK signaling antagonist 4 [Source:HGNC Symbol;Acc:HGNC:15533]	2.173	1.12	1.20178e-62	12.68	11.96	11.43	25.64	24.6	25.97	12.0233	25.4033
ENSG00000086730	LAT2	linker for activation of T cells family member 2 [Source:HGNC Symbol;Acc:HGNC:12749]	2.16	1.11127	1.03134e-60	31.02	35.22	38.74	71.05	71.54	73.73	34.9933	72.1067
ENSG00000185989	RASA3	RAS p21 protein activator 3 [Source:HGNC Symbol;Acc:HGNC:20331]	2.006	1.00455	1.38995e-60	14.93	14.33	15.12	29.25	28.32	29.96	14.7933	29.1767
ENSG00000244509	APOBEC3C	apolipoprotein B mRNA editing enzyme catalytic subunit 3C [Source:HGNC Symbol;Acc:HGNC:17353]	2.088	1.0623	1.04234e-59	25.29	23.95	27.72	48.39	51.87	53.91	25.6533	51.39
ENSG00000110881	ASIC1	acid sensing ion channel subunit 1 [Source:HGNC Symbol;Acc:HGNC:100]	2.216	1.14806	7.5691e-58	12.34	13.32	12.63	27.04	27.81	28.31	12.7633	27.72
ENSG00000169241	SLC50A1	solute carrier family 50 member 1 [Source:HGNC Symbol;Acc:HGNC:30657]	2.448	1.29182	2.13558e-57	31.79	37.83	33.06	78.82	80.91	80.74	34.2267	80.1567
ENSG00000133818	RRAS2	RAS related 2 [Source:HGNC Symbol;Acc:HGNC:17271]	2.015	1.01055	2.59532e-57	44.59	49.22	43.82	84.35	93.53	90.3	45.8767	89.3933
ENSG00000052802	MSMO1	methylsterol monooxygenase 1 [Source:HGNC Symbol;Acc:HGNC:10545]	2.202	1.1386	2.94302e-57	24.25	22.25	25.86	47.41	49.92	54.05	24.12	50.46
ENSG00000171368	TPPP	tubulin polymerization promoting protein [Source:HGNC Symbol;Acc:HGNC:24164]	2.288	1.19416	1.66532e-55	5.69	5.95	5.74	12.78	12.7	13.54	5.79333	13.0067
ENSG00000087076	HSD17B14	hydroxysteroid 17-beta dehydrogenase 14 [Source:HGNC Symbol;Acc:HGNC:23238]	3.729	1.89871	1.37752e-53	12.16	14.37	13.78	45.21	47.3	49.45	13.4367	47.32
ENSG00000102996	MMP15	matrix metallopeptidase 15 [Source:HGNC Symbol;Acc:HGNC:7161]	2.274	1.18497	1.17937e-52	8.66	9.18	8.46	19.19	18.82	20.67	8.76667	19.56
ENSG00000105409	ATP1A3	ATPase Na+/K+ transporting subunit alpha 3 [Source:HGNC Symbol;Acc:HGNC:801]	2.3	1.20182	9.03447e-52	10.7	10.24	9.2	22.04	22.33	23.33	10.0467	22.5667
ENSG00000165171	METTL27	methyltransferase like 27 [Source:HGNC Symbol;Acc:HGNC:19068]	2.174	1.12032	1.68552e-51	25.95	25.88	26.39	65.54	65.2	71.64	26.0733	67.46
ENSG00000276900	AC023157.3	novel transcript, antisense to AMN1	2.833	1.50217	2.02349e-48	8.44	9.01	8.42	23.77	23.82	24.38	8.62333	23.99
ENSG00000125746	EML2	EMAP like 2 [Source:HGNC Symbol;Acc:HGNC:18035]	2.142	1.09906	2.1326e-47	23.92	28.45	23.46	47.68	48.57	49	25.2767	48.4167
ENSG00000107201	DDX58	DExD/H-box helicase 58 [Source:HGNC Symbol;Acc:HGNC:19102]	2.068	1.04844	2.61476e-45	9.33	10.39	10.44	22.17	22.92	22.92	10.0533	22.67
ENSG00000101000	PROCR	protein C receptor [Source:HGNC Symbol;Acc:HGNC:9452]	2.038	1.02717	5.89887e-42	35.82	35.87	39.37	73.62	75.72	70.12	37.02	73.1533
ENSG00000149809	TM7SF2	transmembrane 7 superfamily member 2 [Source:HGNC Symbol;Acc:HGNC:11863]	2.973	1.57216	7.11294e-42	14.35	11.79	14.21	30.86	33.87	37.33	13.45	34.02
ENSG00000158246	TENT5B	terminal nucleotidyltransferase 5B [Source:HGNC Symbol;Acc:HGNC:28273]	3.583	1.84122	2.0622e-41	3.88	4.08	3.5	12.53	14.04	13.77	3.82	13.4467
ENSG00000158292	GPR153	G protein-coupled receptor 153 [Source:HGNC Symbol;Acc:HGNC:23618]	3.064	1.61525	6.84635e-41	3.3	3.18	2.87	10.14	9.27	8.96	3.11667	9.45667
ENSG00000186470	BTN3A2	butyrophilin subfamily 3 member A2 [Source:HGNC Symbol;Acc:HGNC:1139]	2.354	1.23518	7.12119e-41	8.82	8.87	10.16	21.77	19.64	22.42	9.28333	21.2767
ENSG00000188064	WNT7B	Wnt family member 7B [Source:HGNC Symbol;Acc:HGNC:12787]	2.272	1.18394	2.31081e-39	6.76	6.25	6.66	14.03	14.3	15.65	6.55667	14.66
ENSG00000105605	CACNG7	calcium voltage-gated channel auxiliary subunit gamma 7 [Source:HGNC Symbol;Acc:HGNC:13626]	2.304	1.2044	7.72954e-39	8.7	8.75	9.23	19.24	20.34	22.21	8.89333	20.5967
ENSG00000147813	NAPRT	nicotinate phosphoribosyltransferase [Source:HGNC Symbol;Acc:HGNC:30450]	2.084	1.05922	8.07263e-39	60.44	57.18	44.38	98.81	105.12	109.08	54	104.337
ENSG00000105376	ICAM5	intercellular adhesion molecule 5 [Source:HGNC Symbol;Acc:HGNC:5348]	4.653	2.21812	1.78476e-38	2.7	3.54	2.99	9.97	8.24	10.54	3.07667	9.58333
ENSG00000166578	IQCD	IQ motif containing D [Source:HGNC Symbol;Acc:HGNC:25168]	2.899	1.53543	2.0913e-38	11.03	10.2	11.43	32.14	31.94	30.55	10.8867	31.5433
ENSG00000155367	PPM1J	protein phosphatase, Mg2+/Mn2+ dependent 1J [Source:HGNC Symbol;Acc:HGNC:20785]	4.107	2.03796	1.10009e-37	3.81	3.65	3	13.76	13.24	15.26	3.48667	14.0867
ENSG00000175832	ETV4	ETS variant 4 [Source:HGNC Symbol;Acc:HGNC:3493]	2.458	1.29776	1.91872e-37	10.91	12.43	12.06	27.07	26.34	29.29	11.8	27.5667
ENSG00000167107	ACSF2	acyl-CoA synthetase family member 2 [Source:HGNC Symbol;Acc:HGNC:26101]	2.341	1.2269	1.34477e-36	18.4	14.98	16.12	32.52	32.45	37.94	16.5	34.3033
ENSG00000213722	DDAH2	dimethylarginine dimethylaminohydrolase 2 [Source:HGNC Symbol;Acc:HGNC:2716]	2.133	1.09274	7.78082e-35	31.23	38	28.76	72.95	70.96	72.35	32.6633	72.0867
ENSG00000101460	MAP1LC3A	microtubule associated protein 1 light chain 3 alpha [Source:HGNC Symbol;Acc:HGNC:6838]	2.877	1.52461	1.34701e-34	35.37	35.96	23.79	87.6	95.72	89.03	31.7067	90.7833
ENSG00000081181	ARG2	arginase 2 [Source:HGNC Symbol;Acc:HGNC:664]	2.994	1.58213	1.79965e-34	6.22	7.01	7.84	17.32	20.25	20.31	7.02333	19.2933
ENSG00000006468	ETV1	ETS variant 1 [Source:HGNC Symbol;Acc:HGNC:3490]	2.275	1.18599	2.66921e-34	4.89	5.84	6.88	13.76	15.41	13.01	5.87	14.06
ENSG00000136378	ADAMTS7	ADAM metallopeptidase with thrombospondin type 1 motif 7 [Source:HGNC Symbol;Acc:HGNC:223]	3.541	1.8242	5.33775e-34	1.76	1.74	1.32	5.12	5.38	4.56	1.60667	5.02
ENSG00000154975	CA10	carbonic anhydrase 10 [Source:HGNC Symbol;Acc:HGNC:1369]	2.781	1.47578	7.48805e-34	4.73	6.25	4.49	12.82	11.01	12.17	5.15667	12
ENSG00000088280	ASAP3	ArfGAP with SH3 domain, ankyrin repeat and PH domain 3 [Source:HGNC Symbol;Acc:HGNC:14987]	2.466	1.30202	1.14155e-33	5.34	6.49	5.51	13.41	13.51	15.52	5.78	14.1467
ENSG00000167680	SEMA6B	semaphorin 6B [Source:HGNC Symbol;Acc:HGNC:10739]	2.47	1.30476	2.00954e-32	5.34	6.12	5.86	12.71	13.05	14.67	5.77333	13.4767
ENSG00000104833	TUBB4A	tubulin beta 4A class IVa [Source:HGNC Symbol;Acc:HGNC:20774]	2.168	1.11631	3.29478e-31	14.76	16.4	14.07	29.97	33.44	37.97	15.0767	33.7933
ENSG00000137309	HMGA1	high mobility group AT-hook 1 [Source:HGNC Symbol;Acc:HGNC:5010]	2.268	1.18145	3.39612e-31	379.64	404.38	380.7	787.41	844.99	860.78	388.24	831.06
ENSG00000166165	CKB	creatine kinase B [Source:HGNC Symbol;Acc:HGNC:1991]	2.363	1.24034	9.29777e-31	25.62	25.43	27.19	45.97	49.35	51.01	26.08	48.7767
ENSG00000170915	PAQR8	progestin and adipoQ receptor family member 8 [Source:HGNC Symbol;Acc:HGNC:15708]	2.869	1.52073	8.93221e-30	1.99	2.13	2.09	5.65	5.6	6.26	2.07	5.83667
ENSG00000163898	LIPH	lipase H [Source:HGNC Symbol;Acc:HGNC:18483]	2.828	1.49971	2.67808e-29	2.54	3.53	2.61	9.85	9.86	7.42	2.89333	9.04333
ENSG00000105246	EBI3	Epstein-Barr virus induced 3 [Source:HGNC Symbol;Acc:HGNC:3129]	2.275	1.18594	2.84678e-29	21.02	23.54	21.06	46.97	52.57	48.63	21.8733	49.39
ENSG00000243244	STON1	stonin 1 [Source:HGNC Symbol;Acc:HGNC:17003]	3.267	1.70816	2.956e-29	1.57	1.32	1.65	4.56	4.87	5.21	1.51333	4.88
ENSG00000152527	PLEKHH2	pleckstrin homology, MyTH4 and FERM domain containing H2 [Source:HGNC Symbol;Acc:HGNC:30506]	2.916	1.54388	3.1891e-29	1.27	1.41	1.68	4.24	6.1	4.68	1.45333	5.00667
ENSG00000170485	NPAS2	neuronal PAS domain protein 2 [Source:HGNC Symbol;Acc:HGNC:7895]	2.012	1.0086	4.91514e-29	11.33	13	15.32	24.41	23.78	26.46	13.2167	24.8833
ENSG00000141295	SCRN2	secernin 2 [Source:HGNC Symbol;Acc:HGNC:30381]	2.383	1.25274	6.68318e-29	19.05	14.67	13.28	32.58	39.53	41.73	15.6667	37.9467
ENSG00000011478	QPCTL	glutaminyl-peptide cyclotransferase like [Source:HGNC Symbol;Acc:HGNC:25952]	2.152	1.10598	1.50215e-28	11.81	11.48	12.52	24.22	25.25	26.64	11.9367	25.37
ENSG00000091136	LAMB1	laminin subunit beta 1 [Source:HGNC Symbol;Acc:HGNC:6486]	2.42	1.27472	2.77535e-28	5.38	3.93	5.05	7.84	8.26	8.59	4.78667	8.23
ENSG00000068831	RASGRP2	RAS guanyl releasing protein 2 [Source:HGNC Symbol;Acc:HGNC:9879]	5.882	2.55622	4.36182e-28	2	1.89	1.94	9.29	10.31	10.31	1.94333	9.97
ENSG00000088836	SLC4A11	solute carrier family 4 member 11 [Source:HGNC Symbol;Acc:HGNC:16438]	2.149	1.10385	6.5835e-28	9.74	9.31	9.41	19.41	28.57	25.47	9.48667	24.4833
ENSG00000112667	DNPH1	2'-deoxynucleoside 5'-phosphate N-hydrolase 1 [Source:HGNC Symbol;Acc:HGNC:21218]	2.211	1.14476	1.40965e-27	49.73	56.64	48.85	118.79	115.61	107.54	51.74	113.98
ENSG00000143878	RHOB	ras homolog family member B [Source:HGNC Symbol;Acc:HGNC:668]	2.834	1.50296	5.12983e-27	33.87	39.45	28.87	88.33	97.68	98.69	34.0633	94.9
ENSG00000064300	NGFR	nerve growth factor receptor [Source:HGNC Symbol;Acc:HGNC:7809]	7.262	2.86034	5.2223e-27	0.41	0.58	0.43	3.23	3.08	3.77	0.473333	3.36
ENSG00000185361	TNFAIP8L1	TNF alpha induced protein 8 like 1 [Source:HGNC Symbol;Acc:HGNC:28279]	2.048	1.03434	5.92131e-27	5.96	6.8	6.69	12.93	12.74	13.27	6.48333	12.98
ENSG00000103024	NME3	NME/NM23 nucleoside diphosphate kinase 3 [Source:HGNC Symbol;Acc:HGNC:7851]	2.001	1.00104	7.83803e-27	45.33	44.41	38.62	82.37	82.63	82.6	42.7867	82.5333
ENSG00000185519	FAM131C	family with sequence similarity 131 member C [Source:HGNC Symbol;Acc:HGNC:26717]	3.381	1.7573	3.02312e-26	5.26	4.23	4.28	15.79	14.4	15.53	4.59	15.24
ENSG00000198157	HMGN5	high mobility group nucleosome binding domain 5 [Source:HGNC Symbol;Acc:HGNC:8013]	2.057	1.04053	6.07676e-26	31.06	34.36	37.38	68.79	79.57	65.61	34.2667	71.3233
ENSG00000240771	ARHGEF25	Rho guanine nucleotide exchange factor 25 [Source:HGNC Symbol;Acc:HGNC:30275]	2.193	1.13309	6.88056e-26	8.39	7.9	10.87	17.93	18.04	18.35	9.05333	18.1067
ENSG00000189077	TMEM120A	transmembrane protein 120A [Source:HGNC Symbol;Acc:HGNC:21697]	2.31	1.20772	7.98749e-26	20.85	19.28	22.89	39.29	42.25	38.6	21.0067	40.0467
ENSG00000175643	RMI2	RecQ mediated genome instability 2 [Source:HGNC Symbol;Acc:HGNC:28349]	2.069	1.04878	8.204e-26	19.93	19.91	17.36	39.12	35.87	41.47	19.0667	38.82
ENSG00000225968	ELFN1	extracellular leucine rich repeat and fibronectin type III domain containing 1 [Source:HGNC Symbol;Acc:HGNC:33154]	2.123	1.08603	1.53309e-25	7.96	9.39	6.84	15.61	17.29	17.3	8.06333	16.7333
ENSG00000095539	SEMA4G	semaphorin 4G [Source:HGNC Symbol;Acc:HGNC:10735]	2.572	1.36262	1.64918e-25	6.05	6.99	7.65	13.93	14.09	12.75	6.89667	13.59
ENSG00000240065	PSMB9	proteasome subunit beta 9 [Source:HGNC Symbol;Acc:HGNC:9546]	2.152	1.10535	1.91369e-25	22.38	24.23	23.28	49.52	49.43	49.14	23.2967	49.3633
ENSG00000204642	HLA-F	major histocompatibility complex, class I, F [Source:HGNC Symbol;Acc:HGNC:4963]	2.659	1.41076	2.62703e-25	9.96	9.76	11.1	28.62	28.71	27.28	10.2733	28.2033
ENSG00000196132	MYT1	myelin transcription factor 1 [Source:HGNC Symbol;Acc:HGNC:7622]	3.371	1.75329	3.12433e-25	2.19	1.62	1.25	4.37	4.57	3.74	1.68667	4.22667
ENSG00000153208	MERTK	MER proto-oncogene, tyrosine kinase [Source:HGNC Symbol;Acc:HGNC:7027]	2.23	1.15702	3.86189e-25	4.97	5.93	6.13	11.92	10.13	14.63	5.67667	12.2267
ENSG00000167964	RAB26	RAB26, member RAS oncogene family [Source:HGNC Symbol;Acc:HGNC:14259]	3.829	1.93714	4.36461e-25	3.67	4.98	2.39	12.63	12.04	12.49	3.68	12.3867
ENSG00000163703	CRELD1	cysteine rich with EGF like domains 1 [Source:HGNC Symbol;Acc:HGNC:14630]	2.061	1.04369	1.88511e-24	14.17	14.17	14.19	26.79	26.25	29.14	14.1767	27.3933
ENSG00000167700	MFSD3	major facilitator superfamily domain containing 3 [Source:HGNC Symbol;Acc:HGNC:25157]	2.483	1.31213	2.59558e-24	10.8	10.96	8.47	23.2	25.06	26.68	10.0767	24.98
ENSG00000162636	FAM102B	family with sequence similarity 102 member B [Source:HGNC Symbol;Acc:HGNC:27637]	2.009	1.00613	5.05226e-24	4.49	4.2	3.98	7.9	8.85	8.44	4.22333	8.39667
ENSG00000011052	NME1-NME2	NME1-NME2 readthrough [Source:HGNC Symbol;Acc:HGNC:33531]	2.295	1.19879	7.70143e-24	18.19	19.68	23.84	45.94	44.85	47.97	20.57	46.2533
ENSG00000187091	PLCD1	phospholipase C delta 1 [Source:HGNC Symbol;Acc:HGNC:9060]	2.241	1.16443	9.19911e-24	7.58	6.96	7.49	14.43	13.73	14.1	7.34333	14.0867
ENSG00000135074	ADAM19	ADAM metallopeptidase domain 19 [Source:HGNC Symbol;Acc:HGNC:197]	2.562	1.35706	2.84619e-23	1.65	1.73	1.67	4.38	4.46	4.54	1.68333	4.46
ENSG00000144583	2022-03-04	membrane associated ring-CH-type finger 4 [Source:HGNC Symbol;Acc:HGNC:29269]	2.174	1.12047	5.2029e-23	3.43	3.85	3.3	7.11	7.37	8.09	3.52667	7.52333
ENSG00000180720	CHRM4	cholinergic receptor muscarinic 4 [Source:HGNC Symbol;Acc:HGNC:1953]	5.802	2.53643	5.98646e-23	0.63	0.76	0.91	4.32	4.44	3.79	0.766667	4.18333
ENSG00000130304	SLC27A1	solute carrier family 27 member 1 [Source:HGNC Symbol;Acc:HGNC:10995]	2.439	1.28635	7.51899e-23	5.2	5.04	3.47	9.55	11.34	11.77	4.57	10.8867
ENSG00000141401	IMPA2	inositol monophosphatase 2 [Source:HGNC Symbol;Acc:HGNC:6051]	2.313	1.20978	1.32096e-22	13.48	16.35	11.11	28.07	29.48	30.32	13.6467	29.29
ENSG00000123496	IL13RA2	interleukin 13 receptor subunit alpha 2 [Source:HGNC Symbol;Acc:HGNC:5975]	2.369	1.24447	4.05457e-22	8.23	8.49	8.43	19.25	20.08	18.7	8.38333	19.3433
ENSG00000197183	NOL4L	nucleolar protein 4 like [Source:HGNC Symbol;Acc:HGNC:16106]	2.44	1.28705	4.27969e-22	2.31	2.4	3.22	6.83	8.21	9.1	2.64333	8.04667
ENSG00000205544	TMEM256	transmembrane protein 256 [Source:HGNC Symbol;Acc:HGNC:28618]	2.318	1.21283	6.03894e-22	66.81	72.29	64.78	158.58	155.24	151.41	67.96	155.077
ENSG00000183186	C2CD4C	C2 calcium dependent domain containing 4C [Source:HGNC Symbol;Acc:HGNC:29417]	2.126	1.08795	1.87296e-21	7.94	7.41	6.05	13.72	15.49	15.58	7.13333	14.93
ENSG00000086619	ERO1B	endoplasmic reticulum oxidoreductase 1 beta [Source:HGNC Symbol;Acc:HGNC:14355]	2.308	1.20649	1.94629e-21	3.07	4.82	3.18	7.41	7.77	7.71	3.69	7.63
ENSG00000165905	LARGE2	LARGE xylosyl- and glucuronyltransferase 2 [Source:HGNC Symbol;Acc:HGNC:16522]	3.908	1.96652	2.45639e-21	1.85	1.67	3.2	6.67	9.31	7.88	2.24	7.95333
ENSG00000102003	SYP	synaptophysin [Source:HGNC Symbol;Acc:HGNC:11506]	2.072	1.0509	2.51003e-21	7.67	8.89	10.51	18.98	18.18	17.73	9.02333	18.2967
ENSG00000150907	FOXO1	forkhead box O1 [Source:HGNC Symbol;Acc:HGNC:3819]	2.316	1.21181	2.65834e-21	2.17	2.23	2.04	4.64	4.91	5.11	2.14667	4.88667
ENSG00000178752	ERFE	erythroferrone [Source:HGNC Symbol;Acc:HGNC:26727]	2.204	1.14	4.96659e-21	10.02	9.65	8.72	18.98	17.67	18.28	9.46333	18.31
ENSG00000140807	NKD1	NKD1, WNT signaling pathway inhibitor [Source:HGNC Symbol;Acc:HGNC:17045]	5.624	2.49169	9.13954e-21	0.43	0.09	0.1	0.71	1.16	0.66	0.206667	0.843333
ENSG00000131650	KREMEN2	kringle containing transmembrane protein 2 [Source:HGNC Symbol;Acc:HGNC:18797]	2.528	1.33799	2.10445e-20	7.67	8.41	5.47	15.33	18.48	19.45	7.18333	17.7533
ENSG00000137462	TLR2	toll like receptor 2 [Source:HGNC Symbol;Acc:HGNC:11848]	2.534	1.34124	3.04278e-20	4.1	3.71	4.77	10.06	11.29	10.42	4.19333	10.59
ENSG00000184481	FOXO4	forkhead box O4 [Source:HGNC Symbol;Acc:HGNC:7139]	2.233	1.15915	3.75395e-20	3.95	4.44	5.13	10.58	9.78	9.88	4.50667	10.08
ENSG00000186897	C1QL4	complement C1q like 4 [Source:HGNC Symbol;Acc:HGNC:31416]	2.262	1.1777	4.06963e-20	8.12	7.63	6.45	16.65	16.61	16.15	7.4	16.47
ENSG00000130513	GDF15	growth differentiation factor 15 [Source:HGNC Symbol;Acc:HGNC:30142]	2.149	1.10398	5.27982e-20	178.42	187.94	146.26	343.48	372.7	359.61	170.873	358.597
ENSG00000007866	TEAD3	TEA domain transcription factor 3 [Source:HGNC Symbol;Acc:HGNC:11716]	2.002	1.00166	1.90973e-19	5.99	6.2	6.03	11.84	12.1	12.05	6.07333	11.9967
ENSG00000146232	NFKBIE	NFKB inhibitor epsilon [Source:HGNC Symbol;Acc:HGNC:7799]	2.125	1.08757	2.00624e-19	9.04	11.85	7.17	16.78	20.43	19.29	9.35333	18.8333
ENSG00000117245	KIF17	kinesin family member 17 [Source:HGNC Symbol;Acc:HGNC:19167]	3.156	1.65817	2.60884e-19	1.66	1.84	1.47	6.49	4.89	5.31	1.65667	5.56333
ENSG00000006283	CACNA1G	calcium voltage-gated channel subunit alpha1 G [Source:HGNC Symbol;Acc:HGNC:1394]	10.485	3.39019	2.87386e-19	0.19	0.11	0.09	1.74	1.12	1.49	0.13	1.45
ENSG00000144730	IL17RD	interleukin 17 receptor D [Source:HGNC Symbol;Acc:HGNC:17616]	2.235	1.16049	3.25344e-19	1.47	1.35	1.35	4.71	3.52	3.63	1.39	3.95333
ENSG00000154146	NRGN	neurogranin [Source:HGNC Symbol;Acc:HGNC:8000]	2.209	1.14337	3.37736e-19	22.43	20.97	15.5	40.62	41.64	45.03	19.6333	42.43
ENSG00000116544	DLGAP3	DLG associated protein 3 [Source:HGNC Symbol;Acc:HGNC:30368]	2.486	1.31391	3.37736e-19	2.3	2.8	2.62	5.83	6.38	6.52	2.57333	6.24333
ENSG00000198598	MMP17	matrix metallopeptidase 17 [Source:HGNC Symbol;Acc:HGNC:7163]	2.174	1.12023	3.64317e-19	10.69	13.46	11.47	21.72	23.28	22.05	11.8733	22.35
ENSG00000180340	FZD2	frizzled class receptor 2 [Source:HGNC Symbol;Acc:HGNC:4040]	2.377	1.24902	8.14337e-19	5.53	5.77	4.78	11.98	12.87	12.72	5.36	12.5233
ENSG00000179111	HES7	hes family bHLH transcription factor 7 [Source:HGNC Symbol;Acc:HGNC:15977]	3.61	1.85219	1.74606e-18	2.68	3.56	1.6	9.1	9.12	8.37	2.61333	8.86333
ENSG00000130775	THEMIS2	thymocyte selection associated family member 2 [Source:HGNC Symbol;Acc:HGNC:16839]	2.657	1.40997	1.83984e-18	4.77	4.33	3.63	10.85	10.74	9.67	4.24333	10.42
ENSG00000142619	PADI3	peptidyl arginine deiminase 3 [Source:HGNC Symbol;Acc:HGNC:18337]	7.406	2.88874	7.98762e-18	0.32	0.31	0.3	2.33	1.99	2.47	0.31	2.26333
ENSG00000135439	AGAP2	ArfGAP with GTPase domain, ankyrin repeat and PH domain 2 [Source:HGNC Symbol;Acc:HGNC:16921]	2.271	1.18334	8.87423e-18	2.72	2.6	2.15	5.26	6.08	5.87	2.49	5.73667
ENSG00000184489	PTP4A3	protein tyrosine phosphatase type IVA, member 3 [Source:HGNC Symbol;Acc:HGNC:9636]	2.428	1.2795	1.03146e-17	5.24	6.37	5.55	12.47	14.86	13.97	5.72	13.7667
ENSG00000174804	FZD4	frizzled class receptor 4 [Source:HGNC Symbol;Acc:HGNC:4042]	2.014	1.01014	1.37054e-17	2.01	2.11	2.01	3.9	4.02	4.19	2.04333	4.03667
ENSG00000134245	WNT2B	Wnt family member 2B [Source:HGNC Symbol;Acc:HGNC:12781]	2.498	1.32056	3.17014e-17	1.2	1.14	1.13	2.14	2.14	2.21	1.15667	2.16333
ENSG00000007516	BAIAP3	BAI1 associated protein 3 [Source:HGNC Symbol;Acc:HGNC:948]	2.843	1.50756	1.05574e-16	2.42	2.1	2.98	7.82	5.26	6.7	2.5	6.59333
ENSG00000176244	ACBD7	acyl-CoA binding domain containing 7 [Source:HGNC Symbol;Acc:HGNC:17715]	5.455	2.44766	1.19405e-16	0.4	0.4	0.54	2.37	2.45	2.31	0.446667	2.37667
ENSG00000198933	TBKBP1	TBK1 binding protein 1 [Source:HGNC Symbol;Acc:HGNC:30140]	2.127	1.08901	1.33226e-16	4.93	5.04	4.94	11.26	12.03	9.77	4.97	11.02
ENSG00000104967	NOVA2	NOVA alternative splicing regulator 2 [Source:HGNC Symbol;Acc:HGNC:7887]	2.162	1.11266	1.45943e-16	1.44	1.47	2.04	3.44	3.4	3.57	1.65	3.47
ENSG00000113070	HBEGF	heparin binding EGF like growth factor [Source:HGNC Symbol;Acc:HGNC:3059]	2.48	1.31048	1.56808e-16	3.73	3.93	3.47	7.92	9.5	9.43	3.71	8.95
ENSG00000137251	TINAG	tubulointerstitial nephritis antigen [Source:HGNC Symbol;Acc:HGNC:14599]	3.614	1.85351	1.85724e-16	3.97	4.11	5.46	14.52	14.47	17.03	4.51333	15.34
ENSG00000167549	CORO6	coronin 6 [Source:HGNC Symbol;Acc:HGNC:21356]	2.927	1.54938	2.32965e-16	2.64	3.52	2.72	8.96	7.98	9.67	2.96	8.87
ENSG00000206538	VGLL3	vestigial like family member 3 [Source:HGNC Symbol;Acc:HGNC:24327]	2.617	1.38772	3.20005e-16	0.97	0.62	0.65	2.21	1.45	2.05	0.746667	1.90333
ENSG00000070182	SPTB	spectrin beta, erythrocytic [Source:HGNC Symbol;Acc:HGNC:11274]	9.825	3.29648	3.89998e-16	0.07	0.07	0.12	0.9	0.81	0.89	0.0866667	0.866667
ENSG00000160712	IL6R	interleukin 6 receptor [Source:HGNC Symbol;Acc:HGNC:6019]	2.576	1.36512	4.04944e-16	1.18	1.73	1.84	3.44	3.93	3.44	1.58333	3.60333
ENSG00000164758	MED30	mediator complex subunit 30 [Source:HGNC Symbol;Acc:HGNC:23032]	2.66	1.41168	4.58058e-16	14.41	13.6	8.25	25.7	28.34	27.65	12.0867	27.23
ENSG00000253846	PCDHGA10	protocadherin gamma subfamily A, 10 [Source:HGNC Symbol;Acc:HGNC:8697]	2.14	1.09768	1.27559e-15	2.8	2.36	2.82	5.44	5.23	6.09	2.66	5.58667
ENSG00000157833	GAREM2	GRB2 associated regulator of MAPK1 subtype 2 [Source:HGNC Symbol;Acc:HGNC:27172]	3.48	1.79901	1.44404e-15	0.82	1.5	0.85	2.68	2.8	2.55	1.05667	2.67667
ENSG00000115255	REEP6	receptor accessory protein 6 [Source:HGNC Symbol;Acc:HGNC:30078]	2.484	1.31262	1.52062e-15	6.79	9.04	6.71	19.3	19.15	17.29	7.51333	18.58
ENSG00000153162	BMP6	bone morphogenetic protein 6 [Source:HGNC Symbol;Acc:HGNC:1073]	2.157	1.10935	4.72341e-15	3.11	2.99	2.81	6.54	5.82	6.5	2.97	6.28667
ENSG00000165424	ZCCHC24	zinc finger CCHC-type containing 24 [Source:HGNC Symbol;Acc:HGNC:26911]	6.252	2.6443	7.8553e-15	0.13	0.25	0.3	1.34	1.24	1.65	0.226667	1.41
ENSG00000125895	TMEM74B	transmembrane protein 74B [Source:HGNC Symbol;Acc:HGNC:15893]	2.026	1.01857	9.34837e-15	9.98	11	8.38	17.62	20.5	19.56	9.78667	19.2267
ENSG00000121104	FAM117A	family with sequence similarity 117 member A [Source:HGNC Symbol;Acc:HGNC:24179]	2.12	1.08373	1.1573e-14	5.68	5.23	5.15	10.28	11.52	12.17	5.35333	11.3233
ENSG00000169184	MN1	MN1 proto-oncogene, transcriptional regulator [Source:HGNC Symbol;Acc:HGNC:7180]	2.285	1.19219	1.23034e-14	1.23	1.61	1.48	4.33	2.6	3.72	1.44	3.55
ENSG00000101265	RASSF2	Ras association domain family member 2 [Source:HGNC Symbol;Acc:HGNC:9883]	2.149	1.10388	1.269e-14	2.02	2.09	1.82	4.12	4.26	4.07	1.97667	4.15
ENSG00000125652	ALKBH7	alkB homolog 7 [Source:HGNC Symbol;Acc:HGNC:21306]	2.012	1.00859	1.51243e-14	23.8	23.02	18.86	43.42	43.44	41.6	21.8933	42.82
ENSG00000185338	SOCS1	suppressor of cytokine signaling 1 [Source:HGNC Symbol;Acc:HGNC:19383]	3.68	1.87986	1.7125e-14	2.61	3.17	2.07	8.99	9.71	9.4	2.61667	9.36667
ENSG00000158458	NRG2	neuregulin 2 [Source:HGNC Symbol;Acc:HGNC:7998]	2.344	1.22869	2.20461e-14	2.91	3.82	2.36	5.29	7.54	7.62	3.03	6.81667
ENSG00000198892	SHISA4	shisa family member 4 [Source:HGNC Symbol;Acc:HGNC:27139]	2.356	1.23633	2.23748e-14	11.28	9.01	9.99	20.67	21.33	19.35	10.0933	20.45
ENSG00000115525	ST3GAL5	ST3 beta-galactoside alpha-2,3-sialyltransferase 5 [Source:HGNC Symbol;Acc:HGNC:10872]	3.039	1.6035	2.59313e-14	2.26	1.67	1.96	4.63	5.56	5.32	1.96333	5.17
ENSG00000175274	TP53I11	tumor protein p53 inducible protein 11 [Source:HGNC Symbol;Acc:HGNC:16842]	3.601	1.8482	2.95917e-14	1.26	1.41	1.68	4.93	5.06	6.04	1.45	5.34333
ENSG00000167861	HID1	HID1 domain containing [Source:HGNC Symbol;Acc:HGNC:15736]	2.518	1.33256	5.01052e-14	4.23	4.02	4.89	8.25	8.54	6.53	4.38	7.77333
ENSG00000005249	PRKAR2B	protein kinase cAMP-dependent type II regulatory subunit beta [Source:HGNC Symbol;Acc:HGNC:9392]	2.443	1.28883	5.76894e-14	1.74	1.81	1.91	4.33	4.37	4.41	1.82	4.37
ENSG00000169964	TMEM42	transmembrane protein 42 [Source:HGNC Symbol;Acc:HGNC:28444]	2.213	1.14615	1.29991e-13	9.43	9.85	7.44	19.87	19.57	22.4	8.90667	20.6133
ENSG00000188177	ZC3H6	zinc finger CCCH-type containing 6 [Source:HGNC Symbol;Acc:HGNC:24762]	2.745	1.45675	1.82655e-13	0.37	0.51	0.65	1.5	1.73	2.15	0.51	1.79333
ENSG00000145506	NKD2	NKD2, WNT signaling pathway inhibitor [Source:HGNC Symbol;Acc:HGNC:17046]	2.001	1.00037	2.1906e-13	7.55	8.81	8.8	14.05	14.74	16.34	8.38667	15.0433
ENSG00000139160	ETFBKMT	electron transfer flavoprotein subunit beta lysine methyltransferase [Source:HGNC Symbol;Acc:HGNC:28739]	2.232	1.15802	2.31228e-13	3.56	3.61	3.75	7.26	9.84	9.15	3.64	8.75
ENSG00000131094	C1QL1	complement C1q like 1 [Source:HGNC Symbol;Acc:HGNC:24182]	2.216	1.14787	5.9155e-13	10.14	11.31	7.34	19.63	18.77	24.26	9.59667	20.8867
ENSG00000107796	ACTA2	actin, alpha 2, smooth muscle, aorta [Source:HGNC Symbol;Acc:HGNC:130]	2.963	1.56685	7.90697e-13	3.42	2.85	3.21	7.73	7.58	8.49	3.16	7.93333
ENSG00000081059	TCF7	transcription factor 7 [Source:HGNC Symbol;Acc:HGNC:11639]	2.576	1.36534	9.37157e-13	2.27	3.34	1.87	5.26	6.19	5.34	2.49333	5.59667
ENSG00000130508	PXDN	peroxidasin [Source:HGNC Symbol;Acc:HGNC:14966]	5.282	2.40114	9.79789e-13	0.43	0.51	0.43	1.43	1.61	2.28	0.456667	1.77333
ENSG00000126878	AIF1L	allograft inflammatory factor 1 like [Source:HGNC Symbol;Acc:HGNC:28904]	2.39	1.25678	1.04287e-12	1.88	1.87	2.18	4.74	4.41	4.87	1.97667	4.67333
ENSG00000177675	CD163L1	CD163 molecule like 1 [Source:HGNC Symbol;Acc:HGNC:30375]	2.726	1.44686	2.09733e-12	4.24	3.62	2.55	4.89	9.5	3.48	3.47	5.95667
ENSG00000172350	ABCG4	ATP binding cassette subfamily G member 4 [Source:HGNC Symbol;Acc:HGNC:13884]	3.877	1.95477	2.23665e-12	0.65	0.59	0.53	2.08	2.46	2.81	0.59	2.45
ENSG00000167103	PIP5KL1	phosphatidylinositol-4-phosphate 5-kinase like 1 [Source:HGNC Symbol;Acc:HGNC:28711]	2.079	1.05604	2.30197e-12	10.18	9.12	8.73	19.07	18.95	17.76	9.34333	18.5933
ENSG00000187867	PALM3	paralemmin 3 [Source:HGNC Symbol;Acc:HGNC:33274]	2.224	1.15316	2.47901e-12	5.25	6.12	6.59	13.85	10.9	11.19	5.98667	11.98
ENSG00000132003	ZSWIM4	zinc finger SWIM-type containing 4 [Source:HGNC Symbol;Acc:HGNC:25704]	2.579	1.36694	2.8748e-12	1.75	1.46	1.96	3.68	4.66	4.13	1.72333	4.15667
ENSG00000171097	KYAT1	kynurenine aminotransferase 1 [Source:HGNC Symbol;Acc:HGNC:1564]	2.117	1.08221	3.23109e-12	6.09	7.58	6.97	9.9	10.54	11.22	6.88	10.5533
ENSG00000105327	BBC3	BCL2 binding component 3 [Source:HGNC Symbol;Acc:HGNC:17868]	2.152	1.10569	3.33672e-12	6.54	7.29	6.45	13.45	13.98	14.39	6.76	13.94
ENSG00000184599	FAM19A3	family with sequence similarity 19 member A3, C-C motif chemokine like [Source:HGNC Symbol;Acc:HGNC:21590]	4.793	2.26084	4.20321e-12	0.97	1.3	0.85	4.22	5.11	5.24	1.04	4.85667
ENSG00000181773	GPR3	G protein-coupled receptor 3 [Source:HGNC Symbol;Acc:HGNC:4484]	2.2	1.13727	4.74123e-12	4.86	3.77	4.05	8.83	9.33	9.35	4.22667	9.17
ENSG00000154040	CABYR	calcium binding tyrosine phosphorylation regulated [Source:HGNC Symbol;Acc:HGNC:15569]	2.086	1.06054	6.8875e-12	7.69	11.55	7.78	21.42	17.79	14.99	9.00667	18.0667
ENSG00000104888	SLC17A7	solute carrier family 17 member 7 [Source:HGNC Symbol;Acc:HGNC:16704]	2.047	1.03328	8.45625e-12	3.32	3.78	3.78	7.65	6.63	7.57	3.62667	7.28333
ENSG00000124191	TOX2	TOX high mobility group box family member 2 [Source:HGNC Symbol;Acc:HGNC:16095]	2.609	1.38343	8.71526e-12	2.16	2.81	2.64	6.63	7.28	6.29	2.53667	6.73333
ENSG00000205683	DPF3	double PHD fingers 3 [Source:HGNC Symbol;Acc:HGNC:17427]	2.255	1.17315	1.01338e-11	3.96	13.22	5.6	8.1	9.53	8.31	7.59333	8.64667
ENSG00000126458	RRAS	RAS related [Source:HGNC Symbol;Acc:HGNC:10447]	2.08	1.05658	1.14384e-11	90.74	89.84	66.39	170.34	169.07	166.84	82.3233	168.75
ENSG00000151651	ADAM8	ADAM metallopeptidase domain 8 [Source:HGNC Symbol;Acc:HGNC:215]	3.388	1.76062	1.19107e-11	0.97	0.77	1.35	2.67	4.17	3.08	1.03	3.30667
ENSG00000024862	CCDC28A	coiled-coil domain containing 28A [Source:HGNC Symbol;Acc:HGNC:21098]	2.109	1.07673	1.48321e-11	11.02	9.02	8.82	21.68	18.65	19.36	9.62	19.8967
ENSG00000185112	FAM43A	family with sequence similarity 43 member A [Source:HGNC Symbol;Acc:HGNC:26888]	4.587	2.1976	3.05423e-11	0.53	0.82	0.44	2.93	2.49	2.59	0.596667	2.67
ENSG00000149798	CDC42EP2	CDC42 effector protein 2 [Source:HGNC Symbol;Acc:HGNC:16263]	2.288	1.19427	3.25989e-11	4.14	6.83	5.76	10.22	12.81	14.43	5.57667	12.4867
ENSG00000138356	AOX1	aldehyde oxidase 1 [Source:HGNC Symbol;Acc:HGNC:553]	2.456	1.29645	3.6062e-11	1.73	1.42	2.46	3.67	4.17	4.11	1.87	3.98333
ENSG00000126217	MCF2L	MCF.2 cell line derived transforming sequence like [Source:HGNC Symbol;Acc:HGNC:14576]	2.191	1.13138	4.61132e-11	1.98	2.22	2.44	4.89	5.93	6.04	2.21333	5.62
ENSG00000116990	MYCL	MYCL proto-oncogene, bHLH transcription factor [Source:HGNC Symbol;Acc:HGNC:7555]	6.565	2.71469	4.75094e-11	0.19	0.22	0.27	1.39	1.32	1.72	0.226667	1.47667
ENSG00000125510	OPRL1	opioid related nociceptin receptor 1 [Source:HGNC Symbol;Acc:HGNC:8155]	2.736	1.45211	5.15339e-11	1.32	1.19	1.2	3.01	3.22	3.74	1.23667	3.32333
ENSG00000074370	ATP2A3	ATPase sarcoplasmic/endoplasmic reticulum Ca2+ transporting 3 [Source:HGNC Symbol;Acc:HGNC:813]	3.112	1.63795	6.0255e-11	0.7	0.66	0.65	2.31	1.78	1.82	0.67	1.97
ENSG00000073670	ADAM11	ADAM metallopeptidase domain 11 [Source:HGNC Symbol;Acc:HGNC:189]	2.015	1.01097	7.01481e-11	1.88	2.39	2.33	3.84	3.81	4.21	2.2	3.95333
ENSG00000135423	GLS2	glutaminase 2 [Source:HGNC Symbol;Acc:HGNC:29570]	2.235	1.16007	9.07212e-11	4.29	2.84	4.82	8.6	7.26	8.78	3.98333	8.21333
ENSG00000020181	ADGRA2	adhesion G protein-coupled receptor A2 [Source:HGNC Symbol;Acc:HGNC:17849]	2.591	1.37376	1.11756e-10	0.72	0.78	0.73	1.96	1.8	1.93	0.743333	1.89667
ENSG00000143891	GALM	galactose mutarotase [Source:HGNC Symbol;Acc:HGNC:24063]	2.296	1.19929	1.65661e-10	3.27	3.52	3.13	9.95	7.67	7.72	3.30667	8.44667
ENSG00000166816	LDHD	lactate dehydrogenase D [Source:HGNC Symbol;Acc:HGNC:19708]	2.675	1.41946	1.73537e-10	2.62	2.8	1.92	5.32	6.07	6.86	2.44667	6.08333
ENSG00000129951	PLPPR3	phospholipid phosphatase related 3 [Source:HGNC Symbol;Acc:HGNC:23497]	2.908	1.53992	2.318e-10	1.96	2.37	1.26	4.84	5.97	5.52	1.86333	5.44333
ENSG00000116663	FBXO6	F-box protein 6 [Source:HGNC Symbol;Acc:HGNC:13585]	2.037	1.02629	2.47061e-10	7.59	6.9	9.08	16.81	15.84	14.56	7.85667	15.7367
ENSG00000070759	TESK2	testis associated actin remodelling kinase 2 [Source:HGNC Symbol;Acc:HGNC:11732]	2.331	1.22081	3.4073e-10	2.09	2.33	2.09	4.76	4.1	4.92	2.17	4.59333
ENSG00000164099	PRSS12	serine protease 12 [Source:HGNC Symbol;Acc:HGNC:9477]	2.015	1.01051	3.45907e-10	1.95	2.3	1.89	4.71	4.48	4.21	2.04667	4.46667
ENSG00000163810	TGM4	transglutaminase 4 [Source:HGNC Symbol;Acc:HGNC:11780]	11.226	3.48882	4.16589e-10	0.05	0.15	0.08	1.27	1.25	0.92	0.0933333	1.14667
ENSG00000160191	PDE9A	phosphodiesterase 9A [Source:HGNC Symbol;Acc:HGNC:8795]	3.241	1.69632	4.21846e-10	1.86	1.69	1.37	5.2	5.38	5.21	1.64	5.26333
ENSG00000141448	GATA6	GATA binding protein 6 [Source:HGNC Symbol;Acc:HGNC:4174]	2.64	1.40035	4.84774e-10	1.53	1.23	0.92	2.94	3.1	3.31	1.22667	3.11667
ENSG00000182575	NXPH3	neurexophilin 3 [Source:HGNC Symbol;Acc:HGNC:8077]	4.224	2.07851	5.25251e-10	0.49	0.59	0.78	2.11	2.37	1.98	0.62	2.15333
ENSG00000160161	CILP2	cartilage intermediate layer protein 2 [Source:HGNC Symbol;Acc:HGNC:24213]	3.536	1.82208	6.36037e-10	0.5	0.38	0.5	1.66	1.44	1.7	0.46	1.6
ENSG00000167771	RCOR2	REST corepressor 2 [Source:HGNC Symbol;Acc:HGNC:27455]	3.248	1.69954	6.42304e-10	0.8	1.11	0.88	2.9	3.11	3.29	0.93	3.1
ENSG00000135519	KCNH3	potassium voltage-gated channel subfamily H member 3 [Source:HGNC Symbol;Acc:HGNC:6252]	3.309	1.72649	8.32987e-10	0.58	0.56	0.49	2.04	2.64	2.4	0.543333	2.36
ENSG00000132718	SYT11	synaptotagmin 11 [Source:HGNC Symbol;Acc:HGNC:19239]	2.21	1.14385	8.37607e-10	1.71	1.14	1.38	2.79	3.26	3.19	1.41	3.08
ENSG00000150054	MPP7	membrane palmitoylated protein 7 [Source:HGNC Symbol;Acc:HGNC:26542]	4.696	2.23157	9.70637e-10	0.23	0.2	0.24	1.25	1.54	1.14	0.223333	1.31
ENSG00000141668	CBLN2	cerebellin 2 precursor [Source:HGNC Symbol;Acc:HGNC:1544]	2.438	1.28577	1.1885e-09	2.12	1.69	2.15	4.79	4.54	4.87	1.98667	4.73333
ENSG00000010310	GIPR	gastric inhibitory polypeptide receptor [Source:HGNC Symbol;Acc:HGNC:4271]	2.258	1.17514	1.25105e-09	2.4	2.7	2.24	30.96	5.56	5.01	2.44667	13.8433
ENSG00000155760	FZD7	frizzled class receptor 7 [Source:HGNC Symbol;Acc:HGNC:4045]	2.994	1.58229	1.26675e-09	0.65	0.73	0.69	2.03	1.91	2.13	0.69	2.02333
ENSG00000166289	PLEKHF1	pleckstrin homology and FYVE domain containing 1 [Source:HGNC Symbol;Acc:HGNC:20764]	2.046	1.03266	1.68878e-09	5.7	7.52	5.89	11.26	14.77	13.87	6.37	13.3
ENSG00000125531	FNDC11	fibronectin type III domain containing 11 [Source:HGNC Symbol;Acc:HGNC:28764]	4.241	2.08454	2.5977e-09	0.37	1.03	0.54	2.69	2.99	2.92	0.646667	2.86667
ENSG00000160145	KALRN	kalirin RhoGEF kinase [Source:HGNC Symbol;Acc:HGNC:4814]	3.731	1.89947	3.63111e-09	0.53	0.76	0.65	1.67	3.04	1.48	0.646667	2.06333
ENSG00000100027	YPEL1	yippee like 1 [Source:HGNC Symbol;Acc:HGNC:12845]	2.09	1.06323	4.08651e-09	1.62	1.95	1.69	3.37	3.67	3.9	1.75333	3.64667
ENSG00000135424	ITGA7	integrin subunit alpha 7 [Source:HGNC Symbol;Acc:HGNC:6143]	4.08	2.02843	4.41493e-09	0.63	0.57	2.04	2.71	3.51	3.05	1.08	3.09
ENSG00000133216	EPHB2	EPH receptor B2 [Source:HGNC Symbol;Acc:HGNC:3393]	2.686	1.42561	9.50108e-09	0.84	1.27	0.58	2.46	2.35	2.94	0.896667	2.58333
ENSG00000184979	USP18	ubiquitin specific peptidase 18 [Source:HGNC Symbol;Acc:HGNC:12616]	2.056	1.04007	1.14477e-08	3.39	3.24	3.46	6.71	6.7	6.91	3.36333	6.77333
ENSG00000108830	RND2	Rho family GTPase 2 [Source:HGNC Symbol;Acc:HGNC:18315]	2.153	1.10608	1.23063e-08	1.36	1.34	1.55	2.82	3.48	2.99	1.41667	3.09667
ENSG00000185745	IFIT1	interferon induced protein with tetratricopeptide repeats 1 [Source:HGNC Symbol;Acc:HGNC:5407]	2.68	1.42227	1.28481e-08	1	0.63	1.04	2.11	2.79	2.16	0.89	2.35333
ENSG00000114200	BCHE	butyrylcholinesterase [Source:HGNC Symbol;Acc:HGNC:983]	2.343	1.22817	2.05744e-08	3.16	2.29	2.07	5.32	5.94	5.77	2.50667	5.67667
ENSG00000278709	NKILA	NF-kappaB interacting lncRNA [Source:HGNC Symbol;Acc:HGNC:51599]	2.118	1.08304	2.34671e-08	2.41	2.49	2.38	4.42	5.08	5.68	2.42667	5.06
ENSG00000188277	C15orf62	chromosome 15 open reading frame 62 [Source:HGNC Symbol;Acc:HGNC:34489]	2.834	1.5027	2.48651e-08	1.19	1.12	1.14	2.93	3.15	3.55	1.15	3.21
ENSG00000173221	GLRX	glutaredoxin [Source:HGNC Symbol;Acc:HGNC:4330]	2.399	1.26234	2.95064e-08	9.25	6.21	7.67	15.09	15.67	15	7.71	15.2533
ENSG00000130475	FCHO1	FCH domain only 1 [Source:HGNC Symbol;Acc:HGNC:29002]	2.344	1.22873	2.97891e-08	2.68	1.46	1.54	3.99	4.27	3.97	1.89333	4.07667
ENSG00000173868	PHOSPHO1	phosphoethanolamine/phosphocholine phosphatase [Source:HGNC Symbol;Acc:HGNC:16815]	4.456	2.1557	2.98901e-08	0.57	0.74	0.61	2.94	3.2	3.32	0.64	3.15333
ENSG00000168646	AXIN2	axin 2 [Source:HGNC Symbol;Acc:HGNC:904]	3.518	1.8146	3.14737e-08	0.61	0.55	0.48	1.76	1.38	1.49	0.546667	1.54333
ENSG00000165029	ABCA1	ATP binding cassette subfamily A member 1 [Source:HGNC Symbol;Acc:HGNC:29]	2.099	1.06957	3.18251e-08	0.74	0.64	0.64	1.35	1.32	1.39	0.673333	1.35333
ENSG00000132031	MATN3	matrilin 3 [Source:HGNC Symbol;Acc:HGNC:6909]	2.068	1.04808	4.60247e-08	2.57	2.9	3.22	5.24	6.23	6.21	2.89667	5.89333
ENSG00000268069	AC004466.1	novel transcript, antisense to HDAC7	2.075	1.05287	5.15484e-08	7.78	6.83	6.83	15.12	14.76	13.9	7.14667	14.5933
ENSG00000126583	PRKCG	protein kinase C gamma [Source:HGNC Symbol;Acc:HGNC:9402]	3.539	1.82329	5.20818e-08	0.48	1.23	0.49	1.54	2.56	1.74	0.733333	1.94667
ENSG00000241749	RPSAP52	ribosomal protein SA pseudogene 52 [Source:HGNC Symbol;Acc:HGNC:35752]	2.437	1.28508	5.79497e-08	5.58	4.43	4.48	12.53	10.65	11.54	4.83	11.5733
ENSG00000100344	PNPLA3	patatin like phospholipase domain containing 3 [Source:HGNC Symbol;Acc:HGNC:18590]	3.636	1.86231	6.14308e-08	0.48	0.41	0.79	2.47	2.07	2.16	0.56	2.23333
ENSG00000138606	SHF	Src homology 2 domain containing F [Source:HGNC Symbol;Acc:HGNC:25116]	2.817	1.49414	7.9596e-08	1.6	2.37	1.62	5.05	4.4	5.69	1.86333	5.04667
ENSG00000049323	LTBP1	latent transforming growth factor beta binding protein 1 [Source:HGNC Symbol;Acc:HGNC:6714]	2.222	1.1521	9.20342e-08	1.16	0.93	0.84	2.26	1.73	2.01	0.976667	2
ENSG00000196415	PRTN3	proteinase 3 [Source:HGNC Symbol;Acc:HGNC:9495]	3.341	1.74037	9.79027e-08	1.72	2.03	1.34	5.97	5.47	4.91	1.69667	5.45
ENSG00000105464	GRIN2D	glutamate ionotropic receptor NMDA type subunit 2D [Source:HGNC Symbol;Acc:HGNC:4588]	2.319	1.21366	9.83774e-08	0.79	0.96	0.8	2.14	1.85	1.8	0.85	1.93
ENSG00000231789	PIK3CD-AS2	PIK3CD antisense RNA 2 [Source:HGNC Symbol;Acc:HGNC:51334]	2.463	1.30022	9.87062e-08	5.81	3.99	5.68	12.56	11.71	13.27	5.16	12.5133
ENSG00000206077	ZDHHC11B	zinc finger DHHC-type containing 11B [Source:HGNC Symbol;Acc:HGNC:32962]	2.776	1.47326	1.00877e-07	2.57	2.01	1.43	7.38	4.41	5.3	2.00333	5.69667
ENSG00000165795	NDRG2	NDRG family member 2 [Source:HGNC Symbol;Acc:HGNC:14460]	4.894	2.291	1.29173e-07	0.98	1.33	0.64	4.09	3.03	3.01	0.983333	3.37667
ENSG00000111087	GLI1	GLI family zinc finger 1 [Source:HGNC Symbol;Acc:HGNC:4317]	2.087	1.06171	1.31291e-07	1.73	3.61	2.45	5.06	8.63	5.43	2.59667	6.37333
ENSG00000187688	TRPV2	transient receptor potential cation channel subfamily V member 2 [Source:HGNC Symbol;Acc:HGNC:18082]	2.038	1.02744	1.61948e-07	2.52	2.19	2.8	4.95	4.37	5.5	2.50333	4.94
ENSG00000120318	ARAP3	ArfGAP with RhoGAP domain, ankyrin repeat and PH domain 3 [Source:HGNC Symbol;Acc:HGNC:24097]	2.244	1.16577	1.82901e-07	1.03	0.93	0.92	2.35	2.23	2.06	0.96	2.21333
ENSG00000132688	NES	nestin [Source:HGNC Symbol;Acc:HGNC:7756]	4.114	2.04056	1.85584e-07	0.15	0.17	0.26	0.84	0.82	0.65	0.193333	0.77
ENSG00000176428	VPS37D	VPS37D, ESCRT-I subunit [Source:HGNC Symbol;Acc:HGNC:18287]	2.62	1.38957	2.01891e-07	1.78	2.76	1.96	6.05	5.39	5.27	2.16667	5.57
ENSG00000164509	IL31RA	interleukin 31 receptor A [Source:HGNC Symbol;Acc:HGNC:18969]	2.305	1.20497	2.0482e-07	1.63	1.66	1.78	4.04	3.25	3.79	1.69	3.69333
ENSG00000248905	FMN1	formin 1 [Source:HGNC Symbol;Acc:HGNC:3768]	5.557	2.47427	2.19858e-07	0.04	0.04	0.09	0.6	0.61	0.71	0.0566667	0.64
ENSG00000100290	BIK	BCL2 interacting killer [Source:HGNC Symbol;Acc:HGNC:1051]	3.926	1.97306	2.33875e-07	1.14	1.34	2.61	6.65	6.51	6.36	1.69667	6.50667
ENSG00000254122	PCDHGB7	protocadherin gamma subfamily B, 7 [Source:HGNC Symbol;Acc:HGNC:8714]	2.528	1.33793	2.52155e-07	0.99	0.78	0.54	1.87	1.71	2.09	0.77	1.89
ENSG00000147119	CHST7	carbohydrate sulfotransferase 7 [Source:HGNC Symbol;Acc:HGNC:13817]	2.082	1.05763	2.78812e-07	24.38	24.32	16.32	40.91	43.14	47.68	21.6733	43.91
ENSG00000100271	TTLL1	tubulin tyrosine ligase like 1 [Source:HGNC Symbol;Acc:HGNC:1312]	2.087	1.06139	2.82833e-07	3.85	3.67	3.04	6.88	7.4	7.3	3.52	7.19333
ENSG00000189184	PCDH18	protocadherin 18 [Source:HGNC Symbol;Acc:HGNC:14268]	3.404	1.76742	3.08617e-07	0.38	0.83	0.4	1.05	1.22	1.22	0.536667	1.16333
ENSG00000087085	ACHE	acetylcholinesterase (Cartwright blood group) [Source:HGNC Symbol;Acc:HGNC:108]	3.465	1.79278	3.26356e-07	1.04	0.72	0.57	2	2.96	3.26	0.776667	2.74
ENSG00000105289	TJP3	tight junction protein 3 [Source:HGNC Symbol;Acc:HGNC:11829]	2.121	1.08459	3.38557e-07	3.68	3.79	5.02	7.54	6.85	7.45	4.16333	7.28
ENSG00000124374	PAIP2B	poly(A) binding protein interacting protein 2B [Source:HGNC Symbol;Acc:HGNC:29200]	2.012	1.00882	3.4137e-07	0.85	0.96	1.23	1.96	2.04	1.99	1.01333	1.99667
ENSG00000187486	KCNJ11	potassium voltage-gated channel subfamily J member 11 [Source:HGNC Symbol;Acc:HGNC:6257]	2.438	1.28544	4.15703e-07	1.31	1.47	1.09	2.9	2.95	3.1	1.29	2.98333
ENSG00000213889	PPM1N	protein phosphatase, Mg2+/Mn2+ dependent 1N (putative) [Source:HGNC Symbol;Acc:HGNC:26845]	2.709	1.43751	4.74186e-07	3.68	3.16	3.12	8.08	9.82	9.53	3.32	9.14333
ENSG00000152784	PRDM8	PR/SET domain 8 [Source:HGNC Symbol;Acc:HGNC:13993]	2.244	1.16605	4.77501e-07	1.53	1.98	1.58	3.65	3.54	3.84	1.69667	3.67667
ENSG00000182568	SATB1	SATB homeobox 1 [Source:HGNC Symbol;Acc:HGNC:10541]	2.527	1.33761	5.08631e-07	0.41	2.37	0.59	2.13	2.32	2.29	1.12333	2.24667
ENSG00000145198	VWA5B2	von Willebrand factor A domain containing 5B2 [Source:HGNC Symbol;Acc:HGNC:25144]	3.837	1.9399	5.65029e-07	0.67	0.47	0.36	1.43	1.34	1.98	0.5	1.58333
ENSG00000178821	TMEM52	transmembrane protein 52 [Source:HGNC Symbol;Acc:HGNC:27916]	2.389	1.25618	6.09842e-07	6.34	9.69	3.59	11.63	11.15	16.21	6.54	12.9967
ENSG00000116032	GRIN3B	glutamate ionotropic receptor NMDA type subunit 3B [Source:HGNC Symbol;Acc:HGNC:16768]	2.184	1.12711	6.73281e-07	1.98	1.82	1.73	3.6	3.74	4.38	1.84333	3.90667
ENSG00000164076	CAMKV	CaM kinase like vesicle associated [Source:HGNC Symbol;Acc:HGNC:28788]	6.105	2.61	8.16534e-07	0.23	0.07	0.42	1.68	1.02	1.38	0.24	1.36
ENSG00000182472	CAPN12	calpain 12 [Source:HGNC Symbol;Acc:HGNC:13249]	2.437	1.28525	8.71651e-07	1.81	2.65	2.44	5.29	6.9	5.7	2.3	5.96333
ENSG00000183668	PSG9	pregnancy specific beta-1-glycoprotein 9 [Source:HGNC Symbol;Acc:HGNC:9526]	2.936	1.55406	9.38271e-07	1.16	1.42	0.95	2.98	3.64	3.73	1.17667	3.45
ENSG00000129757	CDKN1C	cyclin dependent kinase inhibitor 1C [Source:HGNC Symbol;Acc:HGNC:1786]	5.337	2.41613	1.13359e-06	0.4	0.56	0.2	2.46	1.86	2.15	0.386667	2.15667
ENSG00000132563	REEP2	receptor accessory protein 2 [Source:HGNC Symbol;Acc:HGNC:17975]	2.771	1.47041	1.15045e-06	2.03	1.52	1.68	3.67	4.68	3.36	1.74333	3.90333
ENSG00000174403	MIR1-1HG-AS1	MIR1-1HG antisense RNA 1 [Source:HGNC Symbol;Acc:HGNC:26393]	2.098	1.06886	1.63872e-06	2.73	2.27	1.97	4.68	3.66	5.15	2.32333	4.49667
ENSG00000150630	VEGFC	vascular endothelial growth factor C [Source:HGNC Symbol;Acc:HGNC:12682]	2.041	1.02942	1.76297e-06	2.18	2.73	2.5	5.1	4.87	4.63	2.47	4.86667
ENSG00000105516	DBP	D-box binding PAR bZIP transcription factor [Source:HGNC Symbol;Acc:HGNC:2697]	2.009	1.00637	1.80086e-06	6.05	5.65	4.16	10.28	8.7	11.45	5.28667	10.1433
ENSG00000036672	USP2	ubiquitin specific peptidase 2 [Source:HGNC Symbol;Acc:HGNC:12618]	2.839	1.5055	1.94353e-06	0.62	0.87	0.6	1.25	2.13	2.22	0.696667	1.86667
ENSG00000113946	CLDN16	claudin 16 [Source:HGNC Symbol;Acc:HGNC:2037]	2.215	1.14756	2.11299e-06	2.68	2.53	1.99	4.88	4.2	4.16	2.4	4.41333
ENSG00000170667	RASA4B	RAS p21 protein activator 4B [Source:HGNC Symbol;Acc:HGNC:35202]	2.552	1.35143	2.24603e-06	1.14	1.69	1.58	2.68	3.15	4.08	1.47	3.30333
ENSG00000137825	ITPKA	inositol-trisphosphate 3-kinase A [Source:HGNC Symbol;Acc:HGNC:6178]	2.78	1.47493	2.33108e-06	1.18	1.84	2.13	4.52	4.61	4.76	1.71667	4.63
ENSG00000177679	SRRM3	serine/arginine repetitive matrix 3 [Source:HGNC Symbol;Acc:HGNC:26729]	2.439	1.28628	2.51314e-06	1.66	2.04	1.43	3.57	3.96	4.4	1.71	3.97667
ENSG00000149150	SLC43A1	solute carrier family 43 member 1 [Source:HGNC Symbol;Acc:HGNC:9225]	2.005	1.00349	2.53642e-06	2.67	3.9	2.67	6.2	6.7	7.11	3.08	6.67
ENSG00000160471	COX6B2	cytochrome c oxidase subunit 6B2 [Source:HGNC Symbol;Acc:HGNC:24380]	10.273	3.36079	2.70925e-06	0.1	0.21	0.07	1.27	1.36	24.61	0.126667	9.08
ENSG00000188766	SPRED3	sprouty related EVH1 domain containing 3 [Source:HGNC Symbol;Acc:HGNC:31041]	2.045	1.03227	2.72206e-06	2.45	1.76	2.01	2.94	2.36	3.74	2.07333	3.01333
ENSG00000181856	SLC2A4	solute carrier family 2 member 4 [Source:HGNC Symbol;Acc:HGNC:11009]	5.553	2.47338	3.03154e-06	0.25	0.17	0.14	1.19	0.79	0.92	0.186667	0.966667
ENSG00000005961	ITGA2B	integrin subunit alpha 2b [Source:HGNC Symbol;Acc:HGNC:6138]	2.375	1.24823	3.20178e-06	3.53	1.04	1.39	3.15	3.06	3.46	1.98667	3.22333
ENSG00000176387	HSD11B2	hydroxysteroid 11-beta dehydrogenase 2 [Source:HGNC Symbol;Acc:HGNC:5209]	3.803	1.92715	3.37921e-06	0.86	1.21	1.57	4.22	3.78	1.8	1.21333	3.26667
ENSG00000128683	GAD1	glutamate decarboxylase 1 [Source:HGNC Symbol;Acc:HGNC:4092]	2.223	1.15236	3.44875e-06	3.36	2.28	2.84	7.69	2.97	4.47	2.82667	5.04333
ENSG00000002079	MYH16	myosin heavy chain 16 pseudogene [Source:HGNC Symbol;Acc:HGNC:31038]	3.064	1.61535	4.23658e-06	0.69	0.37	0.76	1.55	2.5	1.45	0.606667	1.83333
ENSG00000178947	SMIM10L2A	small integral membrane protein 10 like 2A [Source:HGNC Symbol;Acc:HGNC:34499]	2.658	1.4104	4.35952e-06	0.52	0.41	0.34	1.08	1.06	1.16	0.423333	1.1
ENSG00000267534	S1PR2	sphingosine-1-phosphate receptor 2 [Source:HGNC Symbol;Acc:HGNC:3169]	2.343	1.22821	5.36727e-06	1.02	0.89	0.75	2.21	2.11	1.82	0.886667	2.04667
ENSG00000235169	SMIM1	small integral membrane protein 1 (Vel blood group) [Source:HGNC Symbol;Acc:HGNC:44204]	10.709	3.42078	5.89951e-06	0.4	1.09	0.67	7.79	10.81	7.08	0.72	8.56
ENSG00000088002	SULT2B1	sulfotransferase family 2B member 1 [Source:HGNC Symbol;Acc:HGNC:11459]	3.387	1.76002	6.01435e-06	3.16	1.77	1.61	6.91	7.89	7.28	2.18	7.36
ENSG00000173175	ADCY5	adenylate cyclase 5 [Source:HGNC Symbol;Acc:HGNC:236]	3.055	1.61127	6.42468e-06	0.45	0.32	0.3	1.62	0.92	1.73	0.356667	1.42333
ENSG00000124813	RUNX2	runt related transcription factor 2 [Source:HGNC Symbol;Acc:HGNC:10472]	3.599	1.84749	6.55393e-06	0.13	0.24	0.28	0.75	0.87	0.69	0.216667	0.77
ENSG00000177359	AC024940.2	ovostatin 2	4.541	2.18314	7.08203e-06	0.95	1.18	0.7	3.16	6.64	4.18	0.943333	4.66
ENSG00000185100	ADSSL1	adenylosuccinate synthase like 1 [Source:HGNC Symbol;Acc:HGNC:20093]	2.965	1.56792	1.00359e-05	1.49	1	1.34	3.93	3.37	3.3	1.27667	3.53333
ENSG00000283199	C13orf46	chromosome 13 open reading frame 46 [Source:HGNC Symbol;Acc:HGNC:53786]	3.103	1.63345	1.06111e-05	0.44	0.39	0.46	1.94	1.04	1.42	0.43	1.46667
ENSG00000112183	RBM24	RNA binding motif protein 24 [Source:HGNC Symbol;Acc:HGNC:21539]	2.788	1.4794	1.07466e-05	0.71	0.83	0.81	1.76	2	2.08	0.783333	1.94667
ENSG00000141655	TNFRSF11A	TNF receptor superfamily member 11a [Source:HGNC Symbol;Acc:HGNC:11908]	2.068	1.0484	1.31054e-05	0.55	0.94	1.02	1.41	1.44	1.68	0.836667	1.51
ENSG00000145526	CDH18	cadherin 18 [Source:HGNC Symbol;Acc:HGNC:1757]	3.075	1.62066	1.38429e-05	0.78	0.47	0.43	1.53	1.5	1.8	0.56	1.61
ENSG00000158164	TMSB15A	thymosin beta 15a [Source:HGNC Symbol;Acc:HGNC:30744]	2.309	1.20707	1.45029e-05	6.98	6.76	8.55	16.25	18.9	15.52	7.43	16.89
ENSG00000161270	NPHS1	NPHS1, nephrin [Source:HGNC Symbol;Acc:HGNC:7908]	3.575	1.83792	1.47747e-05	0.71	0.2	0.45	1.21	1.22	1.75	0.453333	1.39333
ENSG00000168389	MFSD2A	major facilitator superfamily domain containing 2A [Source:HGNC Symbol;Acc:HGNC:25897]	3.828	1.93672	1.56831e-05	0.58	0.48	0.26	2.12	2.27	1.63	0.44	2.00667
ENSG00000286190	AC055839.2	uncharacterized LOC728392 [Source:NCBI gene;Acc:728392]	4.81	2.26601	1.66691e-05	0.45	0.58	0.18	1.69	2.34	1.68	0.403333	1.90333
ENSG00000232110	AL353751.1	novel transcript, antisense to LIPA	3.237	1.69488	1.86058e-05	5.72	3.45	5.74	15.03	28.42	13.44	4.97	18.9633
ENSG00000159784	FAM131B	family with sequence similarity 131 member B [Source:HGNC Symbol;Acc:HGNC:22202]	6.13	2.61596	1.91792e-05	0.33	0.06	0.08	0.69	0.49	0.69	0.156667	0.623333
ENSG00000119630	PGF	placental growth factor [Source:HGNC Symbol;Acc:HGNC:8893]	2.074	1.05256	1.92624e-05	2.55	3.52	2.19	5.19	5.17	6.07	2.75333	5.47667
ENSG00000155093	PTPRN2	protein tyrosine phosphatase, receptor type N2 [Source:HGNC Symbol;Acc:HGNC:9677]	3.503	1.80861	2.18735e-05	0.2	0.18	0.22	0.68	0.7	0.69	0.2	0.69
ENSG00000196972	SMIM10L2B	small integral membrane protein 10 like 2B [Source:HGNC Symbol;Acc:HGNC:34500]	3.734	1.90063	2.42581e-05	0.37	0.33	0.24	0.95	1.36	1.19	0.313333	1.16667
ENSG00000104368	PLAT	plasminogen activator, tissue type [Source:HGNC Symbol;Acc:HGNC:9051]	2.072	1.05123	2.57167e-05	1.82	1.93	2.15	3.3	2.93	4.5	1.96667	3.57667
ENSG00000272767	JMJD1C-AS1	JMJD1C antisense RNA 1 [Source:HGNC Symbol;Acc:HGNC:28222]	2.813	1.4921	2.62239e-05	1.72	1.67	1.03	3.79	4.64	3.82	1.47333	4.08333
ENSG00000205978	NYNRIN	NYN domain and retroviral integrase containing [Source:HGNC Symbol;Acc:HGNC:20165]	3.414	1.7713	2.95831e-05	0.12	0.19	0.09	0.43	0.42	0.48	0.133333	0.443333
ENSG00000260691	ANKRD20A1	ankyrin repeat domain 20 family member A1 [Source:HGNC Symbol;Acc:HGNC:23665]	2.47	1.30447	3.15701e-05	1.54	1.15	1.47	2.23	3.07	2.09	1.38667	2.46333
ENSG00000281406	BLACAT1	bladder cancer associated transcript 1 [Source:HGNC Symbol;Acc:HGNC:48597]	5.3	2.40589	3.26055e-05	0.28	0.04	0.1	0.36	0.34	0.32	0.14	0.34
ENSG00000001617	SEMA3F	semaphorin 3F [Source:HGNC Symbol;Acc:HGNC:10728]	2.014	1.00971	3.36261e-05	1.34	1.18	1.48	3	2.31	2.92	1.33333	2.74333
ENSG00000121871	SLITRK3	SLIT and NTRK like family member 3 [Source:HGNC Symbol;Acc:HGNC:23501]	6.877	2.78168	3.66853e-05	0.03	0.15	0.07	0.36	1.43	0.4	0.0833333	0.73
ENSG00000149212	SESN3	sestrin 3 [Source:HGNC Symbol;Acc:HGNC:23060]	9.632	3.2679	3.8197e-05	0.01	0.03	0.25	0.16	0.14	0.2	0.0966667	0.166667
ENSG00000242419	PCDHGC4	protocadherin gamma subfamily C, 4 [Source:HGNC Symbol;Acc:HGNC:8717]	2.48	1.31037	4.24413e-05	2.81	4.7	1.64	8.14	5.71	6.96	3.05	6.93667
ENSG00000265763	ZNF488	zinc finger protein 488 [Source:HGNC Symbol;Acc:HGNC:23535]	2.083	1.05882	4.4862e-05	1.04	0.95	1.06	2.23	1.96	2.02	1.01667	2.07
ENSG00000284554	AL022318.4	novel protein	88.604	6.4693	4.86898e-05	0	0	0	0.64	0.85	0.06	0	0.516667
ENSG00000142920	AZIN2	antizyme inhibitor 2 [Source:HGNC Symbol;Acc:HGNC:29957]	2.257	1.17418	4.99663e-05	1.64	2.22	2.69	8.45	6.82	2.96	2.18333	6.07667
ENSG00000105642	KCNN1	potassium calcium-activated channel subfamily N member 1 [Source:HGNC Symbol;Acc:HGNC:6290]	2.037	1.02649	5.33383e-05	1.62	1.75	1.89	4.71	4.15	6.62	1.75333	5.16
ENSG00000154102	C16orf74	chromosome 16 open reading frame 74 [Source:HGNC Symbol;Acc:HGNC:23362]	2.202	1.1391	5.48885e-05	4.25	4.7	6.08	10.4	11.39	10.22	5.01	10.67
ENSG00000138378	STAT4	signal transducer and activator of transcription 4 [Source:HGNC Symbol;Acc:HGNC:11365]	4.78	2.25706	5.50986e-05	0.35	0.33	0.37	1.51	1.18	1.31	0.35	1.33333
ENSG00000101331	CCM2L	CCM2 like scaffold protein [Source:HGNC Symbol;Acc:HGNC:16153]	6.551	2.71163	6.31019e-05	0.07	0.21	0.22	1	1.01	1.17	0.166667	1.06
ENSG00000198719	DLL1	delta like canonical Notch ligand 1 [Source:HGNC Symbol;Acc:HGNC:2908]	3.468	1.794	6.4769e-05	0.32	0.26	0.19	1.42	0.85	0.92	0.256667	1.06333
ENSG00000184408	KCND2	potassium voltage-gated channel subfamily D member 2 [Source:HGNC Symbol;Acc:HGNC:6238]	3.342	1.74082	6.75632e-05	0.16	0.15	0.2	0.43	0.67	0.55	0.17	0.55
ENSG00000115468	EFHD1	EF-hand domain family member D1 [Source:HGNC Symbol;Acc:HGNC:29556]	4.15	2.05319	8.89212e-05	0.66	0.37	0.26	1.5	2.15	1.95	0.43	1.86667
ENSG00000123364	HOXC13	homeobox C13 [Source:HGNC Symbol;Acc:HGNC:5125]	2.386	1.25453	9.72787e-05	0.91	1.38	0.83	2.28	2.32	2.65	1.04	2.41667
ENSG00000106123	EPHB6	EPH receptor B6 [Source:HGNC Symbol;Acc:HGNC:3396]	3.639	1.86357	9.91556e-05	0.33	0.23	0.33	0.8	0.8	0.85	0.296667	0.816667
ENSG00000139946	PELI2	pellino E3 ubiquitin protein ligase family member 2 [Source:HGNC Symbol;Acc:HGNC:8828]	4.784	2.25835	0.000116636	0.05	0.07	0.12	0.43	0.49	0.87	0.08	0.596667
ENSG00000102043	MTMR8	myotubularin related protein 8 [Source:HGNC Symbol;Acc:HGNC:16825]	2.379	1.25052	0.000118243	1.24	1.83	0.95	3.03	1.99	3	1.34	2.67333
ENSG00000146005	PSD2	pleckstrin and Sec7 domain containing 2 [Source:HGNC Symbol;Acc:HGNC:19092]	7.6	2.92602	0.00011938	0.08	0.02	0.04	0.35	0.39	0.31	0.0466667	0.35
ENSG00000071073	MGAT4A	alpha-1,3-mannosyl-glycoprotein 4-beta-N-acetylglucosaminyltransferase A [Source:HGNC Symbol;Acc:HGNC:7047]	2.249	1.16931	0.000125871	0.76	0.48	1.16	0.77	1.05	2.52	0.8	1.44667
ENSG00000265666	RARA-AS1	RARA antisense RNA 1 [Source:HGNC Symbol;Acc:HGNC:49577]	2.18	1.12401	0.00012959	1.83	2.66	1.44	3.61	4.69	4.45	1.97667	4.25
ENSG00000257315	ZBED6	zinc finger BED-type containing 6 [Source:HGNC Symbol;Acc:HGNC:33273]	2.079	1.05593	0.000129895	2.23	1.89	2.85	5.78	3.92	5.43	2.32333	5.04333
ENSG00000143494	VASH2	vasohibin 2 [Source:HGNC Symbol;Acc:HGNC:25723]	2.095	1.06696	0.00013065	1.13	1.56	0.99	1.95	2.84	2.18	1.22667	2.32333
ENSG00000170458	CD14	CD14 molecule [Source:HGNC Symbol;Acc:HGNC:1628]	2.124	1.08649	0.000135846	2.19	2.92	2.25	4.77	4.93	4.02	2.45333	4.57333
ENSG00000244486	SCARF2	scavenger receptor class F member 2 [Source:HGNC Symbol;Acc:HGNC:19869]	3.482	1.79987	0.000136442	0.61	0.29	0.69	1.13	1.1	1.65	0.53	1.29333
ENSG00000221995	TIAF1	TGFB1-induced anti-apoptotic factor 1 [Source:HGNC Symbol;Acc:HGNC:11803]	2.249	1.16943	0.000138744	0.39	0.69	0.5	0.93	1.27	1.31	0.526667	1.17
ENSG00000163053	SLC16A14	solute carrier family 16 member 14 [Source:HGNC Symbol;Acc:HGNC:26417]	2.168	1.11615	0.000144899	1.45	0.56	0.84	2.82	1.9	2.91	0.95	2.54333
ENSG00000197380	DACT3	dishevelled binding antagonist of beta catenin 3 [Source:HGNC Symbol;Acc:HGNC:30745]	4.071	2.02528	0.000154728	0.16	0.33	0.18	0.91	0.88	0.78	0.223333	0.856667
ENSG00000103196	CRISPLD2	cysteine rich secretory protein LCCL domain containing 2 [Source:HGNC Symbol;Acc:HGNC:25248]	2.785	1.47752	0.0001765	0.31	0.61	0.23	0.75	0.9	0.82	0.383333	0.823333
ENSG00000266964	FXYD1	FXYD domain containing ion transport regulator 1 [Source:HGNC Symbol;Acc:HGNC:4025]	10.492	3.39116	0.000186556	0.6	0.17	0.5	5.52	5.43	3.06	0.423333	4.67
ENSG00000167207	NOD2	nucleotide binding oligomerization domain containing 2 [Source:HGNC Symbol;Acc:HGNC:5331]	10.575	3.40258	0.000192097	0.11	0.03	0	0.27	0.28	0.3	0.0466667	0.283333
ENSG00000168140	VASN	vasorin [Source:HGNC Symbol;Acc:HGNC:18517]	2.459	1.29825	0.000197971	0.7	0.59	0.68	1.68	1.44	1.63	0.656667	1.58333
ENSG00000128596	CCDC136	coiled-coil domain containing 136 [Source:HGNC Symbol;Acc:HGNC:22225]	2.33	1.22037	0.000206473	0.9	3	1.34	2.78	5.08	4.3	1.74667	4.05333
ENSG00000101445	PPP1R16B	protein phosphatase 1 regulatory subunit 16B [Source:HGNC Symbol;Acc:HGNC:15850]	45.541	5.50909	0.000212308	0	0.01	0	0.18	0.16	0.16	0.00333333	0.166667
ENSG00000119632	IFI27L2	interferon alpha inducible protein 27 like 2 [Source:HGNC Symbol;Acc:HGNC:19753]	2.005	1.00384	0.000230178	14.56	17.45	19.73	41.6	33.23	30.54	17.2467	35.1233
ENSG00000181409	AATK	apoptosis associated tyrosine kinase [Source:HGNC Symbol;Acc:HGNC:21]	3.155	1.65754	0.000234937	0.72	0.43	0.54	1.03	1.29	1.23	0.563333	1.18333
ENSG00000279635	AC091895.1	tec	2.071	1.05024	0.000253171	1.83	2.19	3.29	4.98	5.13	4.71	2.43667	4.94
ENSG00000103269	RHBDL1	rhomboid like 1 [Source:HGNC Symbol;Acc:HGNC:10007]	2.229	1.1561	0.00025369	1.85	1.56	2	3.08	5.07	4.5	1.80333	4.21667
ENSG00000174837	ADGRE1	adhesion G protein-coupled receptor E1 [Source:HGNC Symbol;Acc:HGNC:3336]	3.04	1.60413	0.000267681	0.41	0.31	0.49	1.22	1.17	1.3	0.403333	1.23
ENSG00000260552	AC023043.1	novel transcript, antisense to MOCOS	2.524	1.33568	0.000268548	3.86	5.75	3.87	10.59	12.31	10.78	4.49333	11.2267
ENSG00000244588	RAD21L1	RAD21 cohesin complex component like 1 [Source:HGNC Symbol;Acc:HGNC:16271]	2.16	1.11072	0.000277516	1.1	1.08	1.78	2.21	2.44	3.17	1.32	2.60667
ENSG00000049192	ADAMTS6	ADAM metallopeptidase with thrombospondin type 1 motif 6 [Source:HGNC Symbol;Acc:HGNC:222]	2.392	1.25836	0.000285532	0.21	0.47	0.59	1.44	0.69	0.79	0.423333	0.973333
ENSG00000072195	SPEG	striated muscle enriched protein kinase [Source:HGNC Symbol;Acc:HGNC:16901]	2.224	1.15316	0.000292776	2.65	1.81	0.67	3.32	2.13	4.96	1.71	3.47
ENSG00000139329	LUM	lumican [Source:HGNC Symbol;Acc:HGNC:6724]	5.143	2.3627	0.000306216	0.27	0.25	0.45	1.37	1.79	1	0.323333	1.38667
ENSG00000259075	POC1B-GALNT4	POC1B-GALNT4 readthrough [Source:HGNC Symbol;Acc:HGNC:42957]	2.226	1.15473	0.000324883	0.84	0.44	0.66	1.49	1.05	1.51	0.646667	1.35
ENSG00000164867	NOS3	nitric oxide synthase 3 [Source:HGNC Symbol;Acc:HGNC:7876]	5.47	2.45152	0.000348193	0.37	0.35	0.44	2.06	1.34	2.58	0.386667	1.99333
ENSG00000160460	SPTBN4	spectrin beta, non-erythrocytic 4 [Source:HGNC Symbol;Acc:HGNC:14896]	2.752	1.46047	0.000349893	0.51	2.06	1.05	3.48	4.74	3.92	1.20667	4.04667
ENSG00000057704	TMCC3	transmembrane and coiled-coil domain family 3 [Source:HGNC Symbol;Acc:HGNC:29199]	2.08	1.05627	0.000360847	0.78	0.52	0.65	1.03	1.16	0.97	0.65	1.05333
ENSG00000157303	SUSD3	sushi domain containing 3 [Source:HGNC Symbol;Acc:HGNC:28391]	9.856	3.30107	0.000371042	0.38	0.14	0.15	0.79	1.42	1.69	0.223333	1.3
ENSG00000168811	IL12A	interleukin 12A [Source:HGNC Symbol;Acc:HGNC:5969]	3.724	1.89672	0.000383559	0.53	1.49	0.4	1.42	1.99	2.1	0.806667	1.83667
ENSG00000189068	VSTM1	V-set and transmembrane domain containing 1 [Source:HGNC Symbol;Acc:HGNC:29455]	2.473	1.306	0.000402415	5.15	2.84	3.38	9.86	9.71	7.64	3.79	9.07
ENSG00000146215	CRIP3	cysteine rich protein 3 [Source:HGNC Symbol;Acc:HGNC:17751]	5.606	2.48705	0.000411001	0.75	0.53	0.42	2.49	2.25	2.94	0.566667	2.56
ENSG00000226091	LINC00937	long intergenic non-protein coding RNA 937 [Source:HGNC Symbol;Acc:HGNC:48629]	2	1.00018	0.000420889	2.18	2.79	1.84	4.95	6.16	7.7	2.27	6.27
ENSG00000268964	ERVV-2	endogenous retrovirus group V member 2, envelope [Source:HGNC Symbol;Acc:HGNC:39051]	3.24	1.69594	0.000427031	0.19	0.33	0.36	0.84	1.02	0.86	0.293333	0.906667
ENSG00000124749	COL21A1	collagen type XXI alpha 1 chain [Source:HGNC Symbol;Acc:HGNC:17025]	8.62	3.10776	0.000471886	0.02	0.06	0.12	0.21	0.64	0.59	0.0666667	0.48
ENSG00000118160	SLC8A2	solute carrier family 8 member A2 [Source:HGNC Symbol;Acc:HGNC:11069]	3.04	1.60402	0.000479268	0.4	0.37	0.37	1.54	1.16	0.58	0.38	1.09333
ENSG00000135298	ADGRB3	adhesion G protein-coupled receptor B3 [Source:HGNC Symbol;Acc:HGNC:945]	2.117	1.08169	0.000486759	0.5	0.51	0.44	0.8	0.85	0.85	0.483333	0.833333
ENSG00000165164	CFAP47	cilia and flagella associated protein 47 [Source:HGNC Symbol;Acc:HGNC:26708]	3.637	1.86293	0.000509537	0.14	0.03	0.18	0.39	0.54	0.61	0.116667	0.513333
ENSG00000150625	GPM6A	glycoprotein M6A [Source:HGNC Symbol;Acc:HGNC:4460]	2.015	1.01055	0.000523494	1.18	1.23	1.96	2.24	2.79	2.05	1.45667	2.36
ENSG00000171798	KNDC1	kinase non-catalytic C-lobe domain containing 1 [Source:HGNC Symbol;Acc:HGNC:29374]	2.339	1.22595	0.000585886	0.77	2.12	1.01	3.06	2.51	3.16	1.3	2.91
ENSG00000171877	FRMD5	FERM domain containing 5 [Source:HGNC Symbol;Acc:HGNC:28214]	2.531	1.33986	0.000623217	0.42	0.37	0.43	0.91	0.79	0.84	0.406667	0.846667
ENSG00000144908	ALDH1L1	aldehyde dehydrogenase 1 family member L1 [Source:HGNC Symbol;Acc:HGNC:3978]	39.919	5.31901	0.000640833	0	0	0.02	0.12	0.84	0.52	0.00666667	0.493333
ENSG00000116852	KIF21B	kinesin family member 21B [Source:HGNC Symbol;Acc:HGNC:29442]	2.765	1.46727	0.000645702	0.14	0.19	0.14	0.39	0.49	0.41	0.156667	0.43
ENSG00000129514	FOXA1	forkhead box A1 [Source:HGNC Symbol;Acc:HGNC:5021]	2.942	1.55703	0.000654078	0.38	0.44	0.34	0.86	0.99	1.22	0.386667	1.02333
ENSG00000176595	KBTBD11	kelch repeat and BTB domain containing 11 [Source:HGNC Symbol;Acc:HGNC:29104]	2.222	1.15185	0.000658476	0.29	0.4	0.29	0.66	0.87	0.6	0.326667	0.71
ENSG00000028277	POU2F2	POU class 2 homeobox 2 [Source:HGNC Symbol;Acc:HGNC:9213]	2.144	1.10012	0.00071614	0.93	0.46	0.6	1.7	1.73	1.54	0.663333	1.65667
ENSG00000179862	CITED4	Cbp/p300 interacting transactivator with Glu/Asp rich carboxy-terminal domain 4 [Source:HGNC Symbol;Acc:HGNC:18696]	3.613	1.85307	0.000723198	35.93	50.95	15.57	96.39	140.07	128.54	34.15	121.667
ENSG00000186994	KANK3	KN motif and ankyrin repeat domains 3 [Source:HGNC Symbol;Acc:HGNC:24796]	3.322	1.73204	0.000734197	0.25	0.47	0.45	1.39	1.02	1	0.39	1.13667
ENSG00000095370	SH2D3C	SH2 domain containing 3C [Source:HGNC Symbol;Acc:HGNC:16884]	2.723	1.44503	0.000740982	1.25	0.58	0.35	1.71	1.03	1.31	0.726667	1.35
ENSG00000081923	ATP8B1	ATPase phospholipid transporting 8B1 [Source:HGNC Symbol;Acc:HGNC:3706]	2.118	1.08268	0.000749037	0.97	0.65	0.58	0.69	0.85	1.43	0.733333	0.99
ENSG00000108387	2022-09-04	septin 4 [Source:HGNC Symbol;Acc:HGNC:9165]	3.261	1.70542	0.000818933	1.01	0.34	0.64	2.27	1.9	1.59	0.663333	1.92
ENSG00000261934	PCDHGA9	protocadherin gamma subfamily A, 9 [Source:HGNC Symbol;Acc:HGNC:8707]	2.384	1.25323	0.000875041	0.37	0.55	0.52	0.65	1.13	1.54	0.48	1.10667
ENSG00000132026	RTBDN	retbindin [Source:HGNC Symbol;Acc:HGNC:30310]	2.327	1.2184	0.00094252	1.55	1.36	2.18	3.91	4.6	3.56	1.69667	4.02333
ENSG00000158423	RIBC1	RIB43A domain with coiled-coils 1 [Source:HGNC Symbol;Acc:HGNC:26537]	2.449	1.29222	0.00100555	0.97	1.25	2.22	4.07	3.16	3.67	1.48	3.63333
ENSG00000153291	SLC25A27	solute carrier family 25 member 27 [Source:HGNC Symbol;Acc:HGNC:21065]	2.075	1.05343	0.00111029	2.15	2.24	3.41	5.27	7.57	6.65	2.6	6.49667
ENSG00000106034	CPED1	cadherin like and PC-esterase domain containing 1 [Source:HGNC Symbol;Acc:HGNC:26159]	3.094	1.6295	0.00117376	0.37	0.29	0.21	1.07	1.02	1.1	0.29	1.06333
ENSG00000231453	LINC01305	long intergenic non-protein coding RNA 1305 [Source:HGNC Symbol;Acc:HGNC:27690]	3.003	1.58628	0.00118981	0.33	0.37	0.19	0.69	1.11	0.9	0.296667	0.9
ENSG00000272031	ANKRD34A	ankyrin repeat domain 34A [Source:HGNC Symbol;Acc:HGNC:27639]	2.512	1.32878	0.00122711	0.33	0.42	0.37	1.01	0.79	0.93	0.373333	0.91
ENSG00000227507	LTB	lymphotoxin beta [Source:HGNC Symbol;Acc:HGNC:6711]	2.393	1.25871	0.00124226	2.34	2.1	1.28	5.38	4.91	5.12	1.90667	5.13667
ENSG00000284610	AC107918.4	RNA binding protein, fox-1 homolog (C. elegans) 1 (RBFOX1) pseudogene	2.411	1.26973	0.00131865	0.46	0.52	0.43	4.11	1.09	1.11	0.47	2.10333
ENSG00000148680	HTR7	5-hydroxytryptamine receptor 7 [Source:HGNC Symbol;Acc:HGNC:5302]	2.94	1.55597	0.00139199	0.37	0.2	0.26	0.69	0.84	0.88	0.276667	0.803333
ENSG00000000971	CFH	complement factor H [Source:HGNC Symbol;Acc:HGNC:4883]	3.533	1.8208	0.00141528	0.24	0.19	0.24	0.55	0.46	0.47	0.223333	0.493333
ENSG00000183873	SCN5A	sodium voltage-gated channel alpha subunit 5 [Source:HGNC Symbol;Acc:HGNC:10593]	2.751	1.4599	0.00153208	0.2	0.43	0.58	1.15	0.52	1.65	0.403333	1.10667
ENSG00000260578	AC110597.1	novel transcript	4.262	2.09139	0.00154895	0.12	0.16	0.11	0.47	0.69	0.42	0.13	0.526667
ENSG00000124466	LYPD3	LY6/PLAUR domain containing 3 [Source:HGNC Symbol;Acc:HGNC:24880]	2.935	1.55355	0.00157239	0.54	0.74	1.2	1.52	2.24	2.2	0.826667	1.98667
ENSG00000240875	LINC00886	long intergenic non-protein coding RNA 886 [Source:HGNC Symbol;Acc:HGNC:48572]	2.022	1.01564	0.00158673	0.62	0.86	1.08	1.79	1.34	2.04	0.853333	1.72333
ENSG00000183044	ABAT	4-aminobutyrate aminotransferase [Source:HGNC Symbol;Acc:HGNC:23]	3.103	1.63349	0.00159438	0.19	0.2	0.21	0.59	0.67	0.9	0.2	0.72
ENSG00000085741	WNT11	Wnt family member 11 [Source:HGNC Symbol;Acc:HGNC:12776]	4.23	2.0806	0.00164332	0.14	0.65	0.23	1.22	0.68	1.3	0.34	1.06667
ENSG00000172602	RND1	Rho family GTPase 1 [Source:HGNC Symbol;Acc:HGNC:18314]	2.097	1.06818	0.00165171	1.71	1.68	1.31	3.14	3.91	2.86	1.56667	3.30333
ENSG00000117013	KCNQ4	potassium voltage-gated channel subfamily Q member 4 [Source:HGNC Symbol;Acc:HGNC:6298]	3.343	1.74102	0.0016875	0.21	0.27	0.16	0.42	0.77	0.76	0.213333	0.65
ENSG00000139597	N4BP2L1	NEDD4 binding protein 2 like 1 [Source:HGNC Symbol;Acc:HGNC:25037]	2.205	1.14109	0.0016875	1.27	2.56	0.85	2.55	2.61	3.86	1.56	3.00667
ENSG00000244479	OR2A1-AS1	OR2A1 antisense RNA 1 [Source:HGNC Symbol;Acc:HGNC:49168]	2.854	1.51321	0.00169902	2.58	4.44	2.4	10.48	11.98	6.92	3.14	9.79333
ENSG00000127528	KLF2	Kruppel like factor 2 [Source:HGNC Symbol;Acc:HGNC:6347]	2.297	1.19973	0.00169902	1.37	1.23	0.56	3.74	3.49	4.9	1.05333	4.04333
ENSG00000065989	AC011529.1	phosphodiesterase 4A [Source:NCBI gene;Acc:5141]	2.733	1.45043	0.00172451	0.2	0.36	0.32	0.64	0.8	0.57	0.293333	0.67
ENSG00000160951	PTGER1	prostaglandin E receptor 1 [Source:HGNC Symbol;Acc:HGNC:9593]	20.417	4.35171	0.00184498	0.05	0.06	0	0.77	0.85	0.51	0.0366667	0.71
ENSG00000214456	PLIN5	perilipin 5 [Source:HGNC Symbol;Acc:HGNC:33196]	4.622	2.20838	0.00190372	0.99	0.26	0.44	0.81	0.84	1.35	0.563333	1
ENSG00000100979	PLTP	phospholipid transfer protein [Source:HGNC Symbol;Acc:HGNC:9093]	2.5	1.32177	0.00190709	0.47	0.99	1.21	1.97	2.35	2.02	0.89	2.11333
ENSG00000273117	AC144652.1	novel transcript	2.661	1.41211	0.00213384	1.11	0.87	0.45	1.78	1.99	2.63	0.81	2.13333
ENSG00000163995	ABLIM2	actin binding LIM protein family member 2 [Source:HGNC Symbol;Acc:HGNC:19195]	3.27	1.70942	0.00219157	0.83	0.42	0.26	0.79	1.36	1	0.503333	1.05
ENSG00000181418	DDN	dendrin [Source:HGNC Symbol;Acc:HGNC:24458]	2.299	1.20084	0.00222091	0.48	0.28	0.61	1.04	0.92	1.12	0.456667	1.02667
ENSG00000269526	ERVV-1	endogenous retrovirus group V member 1, envelope [Source:HGNC Symbol;Acc:HGNC:26501]	3.295	1.7203	0.00222858	0.39	0.34	0.18	0.95	1.26	0.87	0.303333	1.02667
ENSG00000131409	LRRC4B	leucine rich repeat containing 4B [Source:HGNC Symbol;Acc:HGNC:25042]	3.522	1.81653	0.00227285	0.15	0.24	0.49	0.43	0.87	0.74	0.293333	0.68
ENSG00000164746	C7orf57	chromosome 7 open reading frame 57 [Source:HGNC Symbol;Acc:HGNC:22247]	3.453	1.78772	0.00228196	0.69	0.19	0.39	1.2	1.04	0.82	0.423333	1.02
ENSG00000285533	AP001362.2	novel transcript	4.026	2.00928	0.00232015	0.96	0.52	1.29	3.79	3.63	4.3	0.923333	3.90667
ENSG00000103528	SYT17	synaptotagmin 17 [Source:HGNC Symbol;Acc:HGNC:24119]	2.082	1.05821	0.00237522	1.2	0.95	1.14	2.46	1.32	2.95	1.09667	2.24333
ENSG00000122877	EGR2	early growth response 2 [Source:HGNC Symbol;Acc:HGNC:3239]	2.287	1.19375	0.00241927	0.49	1.63	0.57	1.29	1.54	1.09	0.896667	1.30667
ENSG00000162676	GFI1	growth factor independent 1 transcriptional repressor [Source:HGNC Symbol;Acc:HGNC:4237]	2.312	1.20909	0.00243342	0.49	0.6	0.75	0.93	1.59	1.85	0.613333	1.45667
ENSG00000117266	CDK18	cyclin dependent kinase 18 [Source:HGNC Symbol;Acc:HGNC:8751]	2.182	1.12555	0.00246895	0.82	2.85	0.57	2.36	2.68	2.36	1.41333	2.46667
ENSG00000129991	TNNI3	troponin I3, cardiac type [Source:NCBI gene;Acc:7137]	2.12	1.08388	0.00250672	3.65	3.88	5.24	7.44	9.72	8.85	4.25667	8.67
ENSG00000105479	CCDC114	coiled-coil domain containing 114 [Source:HGNC Symbol;Acc:HGNC:26560]	2.028	1.01997	0.00253629	0.81	1.45	1.12	2.29	1.6	3.36	1.12667	2.41667
ENSG00000182040	USH1G	USH1 protein network component sans [Source:HGNC Symbol;Acc:HGNC:16356]	4.78	2.2571	0.00260068	0.08	0.06	0.09	0.37	0.32	0.44	0.0766667	0.376667
ENSG00000113721	PDGFRB	platelet derived growth factor receptor beta [Source:HGNC Symbol;Acc:HGNC:8804]	10.689	3.41809	0.00261878	0.01	0	0.03	0.15	0.15	0.42	0.0133333	0.24
ENSG00000256073	URB1-AS1	URB1 antisense RNA 1 (head to head) [Source:HGNC Symbol;Acc:HGNC:23128]	2.003	1.00248	0.00266878	3.36	5.33	4.91	7.67	11.5	7.61	4.53333	8.92667
ENSG00000261253	AC137932.2	uncharacterized LOC100287036 [Source:NCBI gene;Acc:100287036]	2.112	1.07873	0.00285961	1.4	1.45	1.76	3.07	2.36	2.67	1.53667	2.7
ENSG00000172789	HOXC5	homeobox C5 [Source:HGNC Symbol;Acc:HGNC:5127]	38.823	5.27882	0.00303581	0	0	0	0.39	0.22	0.2	0	0.27
ENSG00000100302	RASD2	RASD family member 2 [Source:HGNC Symbol;Acc:HGNC:18229]	2.001	1.00092	0.00313512	0.79	0.64	0.68	1.62	1.13	1.38	0.703333	1.37667
ENSG00000095752	IL11	interleukin 11 [Source:HGNC Symbol;Acc:HGNC:5966]	2.925	1.54843	0.00320536	0.95	0.5	0.81	1.98	2.88	1.75	0.753333	2.20333
ENSG00000186642	PDE2A	phosphodiesterase 2A [Source:HGNC Symbol;Acc:HGNC:8777]	2.078	1.05516	0.00324055	1.19	1.32	1.25	0.94	1.51	2.6	1.25333	1.68333
ENSG00000172794	RAB37	RAB37, member RAS oncogene family [Source:HGNC Symbol;Acc:HGNC:30268]	6.196	2.63125	0.00325255	0.18	0.14	0.25	1.04	1.26	0.49	0.19	0.93
ENSG00000253861	SLC2A3P1	solute carrier family 2 member 3 pseudogene 1 [Source:HGNC Symbol;Acc:HGNC:11008]	6.95	2.79705	0.00325831	0.25	0.11	0.23	1.64	0.03	2.11	0.196667	1.26
ENSG00000115194	SLC30A3	solute carrier family 30 member 3 [Source:HGNC Symbol;Acc:HGNC:11014]	27.937	4.80409	0.00342108	0.02	0	0	0.2	0.53	0.21	0.00666667	0.313333
ENSG00000095739	BAMBI	BMP and activin membrane bound inhibitor [Source:HGNC Symbol;Acc:HGNC:30251]	4.291	2.10133	0.00342855	0.12	0.23	0.35	0.88	0.73	1.23	0.233333	0.946667
ENSG00000183569	SERHL2	serine hydrolase like 2 [Source:HGNC Symbol;Acc:HGNC:29446]	2.165	1.1142	0.0040286	2.41	0.77	1.2	4.07	2.97	3.86	1.46	3.63333
ENSG00000116667	C1orf21	chromosome 1 open reading frame 21 [Source:HGNC Symbol;Acc:HGNC:15494]	2.389	1.25629	0.00403978	0.83	0.17	0.26	0.95	1.55	1.71	0.42	1.40333
ENSG00000140511	HAPLN3	hyaluronan and proteoglycan link protein 3 [Source:HGNC Symbol;Acc:HGNC:21446]	5.414	2.43669	0.00407166	0.08	0.11	0.13	1.01	0.57	0.57	0.106667	0.716667
ENSG00000105427	CNFN	cornifelin [Source:HGNC Symbol;Acc:HGNC:30183]	2.007	1.00497	0.00407166	7.52	8.34	7.39	16.83	12.17	16.56	7.75	15.1867
ENSG00000248477	AC139495.1	NLR family, apoptosis inhibitory protein (NAIP) pseudogene	27.298	4.77074	0.00425679	0.01	0	0.61	0.94	0.32	0.83	0.206667	0.696667
ENSG00000171649	ZIK1	zinc finger protein interacting with K protein 1 [Source:HGNC Symbol;Acc:HGNC:33104]	2.263	1.17801	0.00432857	0.61	1.25	0.65	1.62	1.09	1.08	0.836667	1.26333
ENSG00000171811	CFAP46	cilia and flagella associated protein 46 [Source:HGNC Symbol;Acc:HGNC:25247]	29.952	4.9046	0.00434254	0.11	0	0	2.32	0.2	2.43	0.0366667	1.65
ENSG00000204219	TCEA3	transcription elongation factor A3 [Source:HGNC Symbol;Acc:HGNC:11615]	2.776	1.47296	0.00435294	0.65	0.56	0.64	1.66	2.27	1.44	0.616667	1.79
ENSG00000173546	CSPG4	chondroitin sulfate proteoglycan 4 [Source:HGNC Symbol;Acc:HGNC:2466]	3.565	1.8339	0.00437487	0.06	0.04	0.06	0.19	0.16	0.21	0.0533333	0.186667
ENSG00000286231	AL445423.2	novel protein	8.781	3.13444	0.00456924	0.02	0	0.3	0.29	1.38	0.83	0.106667	0.833333
ENSG00000105088	OLFM2	olfactomedin 2 [Source:NCBI gene;Acc:93145]	3.122	1.64247	0.0045953	0.52	0.28	0.46	1.63	1.36	1.13	0.42	1.37333
ENSG00000113389	NPR3	natriuretic peptide receptor 3 [Source:HGNC Symbol;Acc:HGNC:7945]	2.785	1.47746	0.00479054	0.12	0.32	0.35	0.75	0.72	0.62	0.263333	0.696667
ENSG00000248751	AC004997.1	novel protein	2.16	1.11095	0.00492859	1.07	3.07	2.39	5.4	5.71	2.8	2.17667	4.63667
ENSG00000111962	UST	uronyl 2-sulfotransferase [Source:HGNC Symbol;Acc:HGNC:17223]	2.058	1.04133	0.00505023	0.37	0.53	0.41	1.46	0.95	0.81	0.436667	1.07333
ENSG00000109819	PPARGC1A	PPARG coactivator 1 alpha [Source:HGNC Symbol;Acc:HGNC:9237]	6.043	2.59522	0.00505031	0.03	0.03	0.04	0.14	0.24	0.16	0.0333333	0.18
ENSG00000144749	LRIG1	leucine rich repeats and immunoglobulin like domains 1 [Source:HGNC Symbol;Acc:HGNC:17360]	2.085	1.05996	0.00507225	0.74	0.36	0.62	1.6	0.72	0.75	0.573333	1.02333
ENSG00000180155	LYNX1	Ly6/neurotoxin 1 [Source:HGNC Symbol;Acc:HGNC:29604]	3.301	1.72301	0.00537596	0.09	0.14	0.25	0.32	0.69	0.32	0.16	0.443333
ENSG00000173825	TIGD3	tigger transposable element derived 3 [Source:HGNC Symbol;Acc:HGNC:18334]	2.475	1.3073	0.00562427	0.51	0.67	0.49	1.37	1.46	1.21	0.556667	1.34667
ENSG00000095932	SMIM24	small integral membrane protein 24 [Source:HGNC Symbol;Acc:HGNC:37244]	3.088	1.62676	0.00587161	0.58	0.75	1.07	3.26	1.78	2.89	0.8	2.64333
ENSG00000150347	ARID5B	AT-rich interaction domain 5B [Source:HGNC Symbol;Acc:HGNC:17362]	4.39	2.13421	0.00588859	0.05	0.07	0.06	0.14	0.22	0.31	0.06	0.223333
ENSG00000285966	AC007686.4	novel transcript	2.412	1.27049	0.00604436	1.03	1.01	0.62	2.94	1.47	2.43	0.886667	2.28
ENSG00000214796	AC098934.1	tubulin, alpha (TUBA) pseudogene	2.306	1.20522	0.00617576	1.57	1.88	3.05	4.81	4.98	3.97	2.16667	4.58667
ENSG00000248746	ACTN3	actinin alpha 3 (gene/pseudogene) [Source:HGNC Symbol;Acc:HGNC:165]	11.581	3.53363	0.00626066	0	0.05	0.02	0.23	0.19	0.39	0.0233333	0.27
ENSG00000237238	BMS1P10	BMS1, ribosome biogenesis factor pseudogene 10 [Source:HGNC Symbol;Acc:HGNC:49154]	4.634	2.2122	0.00651319	0.09	0.57	0.34	0.76	3.71	2.97	0.333333	2.48
ENSG00000170439	METTL7B	methyltransferase like 7B [Source:HGNC Symbol;Acc:HGNC:28276]	6.775	2.76013	0.00697098	0.11	0.06	0.17	0.75	0.85	0.65	0.113333	0.75
ENSG00000165272	AQP3	aquaporin 3 (Gill blood group) [Source:HGNC Symbol;Acc:HGNC:636]	2.262	1.17778	0.00737535	0.68	0.8	1.01	1.97	1.91	1.51	0.83	1.79667
ENSG00000260077	AC104794.2	novel transcript	2.023	1.01653	0.00772188	1.29	1.49	1.24	2.68	3.34	1.99	1.34	2.67
ENSG00000104213	PDGFRL	platelet derived growth factor receptor like [Source:HGNC Symbol;Acc:HGNC:8805]	5.979	2.57985	0.00773489	0.1	0.2	0	0.4	0.85	0.52	0.1	0.59
ENSG00000122735	DNAI1	dynein axonemal intermediate chain 1 [Source:HGNC Symbol;Acc:HGNC:2954]	2.201	1.13846	0.00794949	1.5	0.84	0.57	1.65	1.82	1.97	0.97	1.81333
ENSG00000185669	SNAI3	snail family transcriptional repressor 3 [Source:NCBI gene;Acc:333929]	2.46	1.29838	0.00822105	0.76	0.53	0.59	1.38	1.36	1.81	0.626667	1.51667
ENSG00000285413	AP001056.2	novel transcript	10.979	3.45673	0.00845065	0.03	0	0.02	0.2	0.21	0.18	0.0166667	0.196667
ENSG00000197444	OGDHL	oxoglutarate dehydrogenase like [Source:HGNC Symbol;Acc:HGNC:25590]	3.614	1.8535	0.00864055	0.12	0.13	0.09	0.43	0.27	0.47	0.113333	0.39
ENSG00000169918	OTUD7A	OTU deubiquitinase 7A [Source:HGNC Symbol;Acc:HGNC:20718]	2.024	1.01702	0.00865467	0.44	0.45	0.33	1.59	1.33	2.25	0.406667	1.72333
ENSG00000145491	ROPN1L	rhophilin associated tail protein 1 like [Source:HGNC Symbol;Acc:HGNC:24060]	2.117	1.08216	0.00891512	2.23	2.35	1.41	3.68	3.48	3.81	1.99667	3.65667
ENSG00000175602	CCDC85B	coiled-coil domain containing 85B [Source:HGNC Symbol;Acc:HGNC:24926]	2.578	1.36638	0.00895231	46.58	48.86	17.06	89.83	99.64	99.85	37.5	96.44
ENSG00000119699	TGFB3	transforming growth factor beta 3 [Source:HGNC Symbol;Acc:HGNC:11769]	2.189	1.13028	0.00924745	0.84	0.7	0.64	1.53	2.62	1.49	0.726667	1.88
ENSG00000105639	JAK3	Janus kinase 3 [Source:HGNC Symbol;Acc:HGNC:6193]	3.364	1.75013	0.00956135	0.06	0.08	0.1	0.24	0.31	0.23	0.08	0.26
ENSG00000202069	RNU4-66P	RNA, U4 small nuclear 66, pseudogene [Source:HGNC Symbol;Acc:HGNC:47002]	2.398	1.26182	0.0101449	1.34	3.3	2.5	7.61	5.48	6.01	2.38	6.36667
ENSG00000223947	AC016738.1	novel transcript	2.17	1.11775	0.0102027	0.42	0.35	0.39	0.81	0.8	0.83	0.386667	0.813333
ENSG00000270277	AC009948.2	novel transcript, antisense to titin	2.269	1.18213	0.0102335	0.69	0.66	0.86	1.37	1.97	1.56	0.736667	1.63333
ENSG00000134769	DTNA	dystrobrevin alpha [Source:HGNC Symbol;Acc:HGNC:3057]	2.104	1.07311	0.0106164	0.31	1.41	1.16	1.29	1.91	0.93	0.96	1.37667
ENSG00000112182	BACH2	BTB domain and CNC homolog 2 [Source:HGNC Symbol;Acc:HGNC:14078]	3.474	1.79653	0.0107702	0.05	0.28	0.22	1.77	0.3	0.66	0.183333	0.91
ENSG00000244414	CFHR1	complement factor H related 1 [Source:HGNC Symbol;Acc:HGNC:4888]	2.809	1.4899	0.0109869	0.44	0.59	0.8	1.79	2.19	1.48	0.61	1.82
ENSG00000118997	DNAH7	dynein axonemal heavy chain 7 [Source:HGNC Symbol;Acc:HGNC:18661]	2.556	1.35381	0.0124439	0.11	0.34	0.18	1.16	0.26	0.49	0.21	0.636667
ENSG00000141505	ASGR1	asialoglycoprotein receptor 1 [Source:HGNC Symbol;Acc:HGNC:742]	2.037	1.02647	0.0131774	2.32	1.76	1.41	4.52	4.29	3.54	1.83	4.11667
ENSG00000130751	NPAS1	neuronal PAS domain protein 1 [Source:HGNC Symbol;Acc:HGNC:7894]	2.804	1.48763	0.0135674	0.45	0.73	0.52	1.41	2.74	1.68	0.566667	1.94333
ENSG00000130052	STARD8	StAR related lipid transfer domain containing 8 [Source:HGNC Symbol;Acc:HGNC:19161]	2.467	1.30269	0.0136304	0.31	0.13	0.23	0.35	0.44	0.67	0.223333	0.486667
ENSG00000185630	PBX1	PBX homeobox 1 [Source:HGNC Symbol;Acc:HGNC:8632]	2.078	1.05548	0.0136632	0.31	0.23	0.73	0.69	1.48	1.08	0.423333	1.08333
ENSG00000120341	SEC16B	SEC16 homolog B, endoplasmic reticulum export factor [Source:HGNC Symbol;Acc:HGNC:30301]	3.149	1.65487	0.0137486	0.18	0.07	0.63	0.43	0.74	0.79	0.293333	0.653333
ENSG00000183508	TENT5C	terminal nucleotidyltransferase 5C [Source:HGNC Symbol;Acc:HGNC:24712]	4.287	2.09998	0.0142168	0.03	0.06	0.03	0.16	0.21	0.16	0.04	0.176667
ENSG00000276980	AC008760.2	novel transcript, sense intronic C3	2.594	1.37526	0.0145061	0.36	0.9	0.79	1.56	1.66	1.95	0.683333	1.72333
ENSG00000099139	PCSK5	proprotein convertase subtilisin/kexin type 5 [Source:HGNC Symbol;Acc:HGNC:8747]	2.825	1.49805	0.0146933	0.12	0.08	0.19	0.44	0.34	0.24	0.13	0.34
ENSG00000117643	MAN1C1	mannosidase alpha class 1C member 1 [Source:HGNC Symbol;Acc:HGNC:19080]	2.53	1.33908	0.0149945	0.59	0.52	0.28	0.78	0.52	0.62	0.463333	0.64
ENSG00000225383	SFTA1P	surfactant associated 1, pseudogene [Source:HGNC Symbol;Acc:HGNC:18383]	3.221	1.68744	0.0150781	1.41	1.28	2.12	3.93	3.82	3.45	1.60333	3.73333
ENSG00000135406	PRPH	peripherin [Source:HGNC Symbol;Acc:HGNC:9461]	2.796	1.48318	0.0151444	1.09	0.67	1.04	2.75	2.33	2.58	0.933333	2.55333
ENSG00000182580	EPHB3	EPH receptor B3 [Source:HGNC Symbol;Acc:HGNC:3394]	3.626	1.85836	0.0156672	0.22	0.07	0.08	0.28	0.58	0.31	0.123333	0.39
ENSG00000179546	HTR1D	5-hydroxytryptamine receptor 1D [Source:HGNC Symbol;Acc:HGNC:5289]	3.932	1.97521	0.0157209	0.04	0.13	0.14	0.38	0.38	0.44	0.103333	0.4
ENSG00000261596	AC005632.2	novel transcript, sense intronic to METTL9	10.447	3.38507	0.0157221	0.3	0	0	0.59	1.37	1.32	0.1	1.09333
ENSG00000203722	RAET1G	retinoic acid early transcript 1G [Source:HGNC Symbol;Acc:HGNC:16795]	7.014	2.81022	0.0164332	0	0.32	0.08	1.23	0.79	0.66	0.133333	0.893333
ENSG00000234899	SOX9-AS1	SOX9 antisense RNA 1 [Source:HGNC Symbol;Acc:HGNC:49321]	3.832	1.93796	0.0165096	0.35	0.2	0.42	1.27	0.96	0.85	0.323333	1.02667
ENSG00000107485	GATA3	GATA binding protein 3 [Source:HGNC Symbol;Acc:HGNC:4172]	3.622	1.8569	0.0167857	0.16	0.36	0.33	0.77	0.78	0.67	0.283333	0.74
ENSG00000275532	AC006449.2	novel transcript, antisense to MLLT6	2.339	1.22605	0.0169487	1	0.65	0.97	1.91	2.46	1.96	0.873333	2.11
ENSG00000139737	SLAIN1	SLAIN motif family member 1 [Source:HGNC Symbol;Acc:HGNC:26387]	2.014	1.0099	0.0170106	0.84	0.81	0.85	2.23	1.41	1.68	0.833333	1.77333
ENSG00000226690	AC013470.2	novel protein	14.277	3.83562	0.0172018	0.06	0	0	0.46	0.11	1.1	0.02	0.556667
ENSG00000159761	C16orf86	chromosome 16 open reading frame 86 [Source:HGNC Symbol;Acc:HGNC:33755]	2.223	1.15282	0.0172234	1.77	0.44	1.16	2.51	3.06	3.38	1.12333	2.98333
ENSG00000273274	ZBTB8B	zinc finger and BTB domain containing 8B [Source:HGNC Symbol;Acc:HGNC:37057]	2.005	1.00395	0.01772	0.13	0.09	0.13	0.24	0.27	0.19	0.116667	0.233333
ENSG00000260128	ULK4P2	ULK4 pseudogene 2 [Source:HGNC Symbol;Acc:HGNC:15776]	4.069	2.02476	0.0179353	1.05	1.11	1.02	1.08	2.47	6.15	1.06	3.23333
ENSG00000162444	RBP7	retinol binding protein 7 [Source:HGNC Symbol;Acc:HGNC:30316]	7.924	2.98618	0.0180806	0.16	0	0.52	1.83	1.17	2.21	0.226667	1.73667
ENSG00000232386	AC015712.1	novel transcript	2.392	1.2582	0.0182319	2.43	1.4	2.32	4.06	4.99	4.94	2.05	4.66333
ENSG00000261150	EPPK1	epiplakin 1 [Source:HGNC Symbol;Acc:HGNC:15577]	2.389	1.25632	0.0185857	0.06	0.08	0.03	0.13	0.12	0.16	0.0566667	0.136667
ENSG00000272347	AC116351.2	novel transcript	5.025	2.32905	0.0185909	0.08	0.05	0.23	0.67	0.58	0.57	0.12	0.606667
ENSG00000167895	TMC8	transmembrane channel like 8 [Source:HGNC Symbol;Acc:HGNC:20474]	2.264	1.17887	0.0186257	0.58	0.31	0.17	0.5	0.73	0.61	0.353333	0.613333
ENSG00000240541	TM4SF1-AS1	TM4SF1 antisense RNA 1 [Source:HGNC Symbol;Acc:HGNC:40587]	3.23	1.69131	0.0186573	0.46	1.07	0.88	2.27	2.29	3.29	0.803333	2.61667
ENSG00000165194	PCDH19	protocadherin 19 [Source:HGNC Symbol;Acc:HGNC:14270]	12.786	3.67653	0.0187069	0	0.01	0.01	0.07	0.05	0.07	0.00666667	0.0633333
ENSG00000198133	TMEM229B	transmembrane protein 229B [Source:HGNC Symbol;Acc:HGNC:20130]	3.593	1.84516	0.0190682	0.17	0	0.13	0.36	0.3	0.77	0.1	0.476667
ENSG00000267260	AC020928.2	uncharacterized LOC728485 [Source:NCBI gene;Acc:728485]	12.695	3.66623	0.0191845	0	0.04	0.04	0.38	0.39	0.38	0.0266667	0.383333
ENSG00000129244	ATP1B2	ATPase Na+/K+ transporting subunit beta 2 [Source:HGNC Symbol;Acc:HGNC:805]	13.228	3.72552	0.0194465	0.02	0	0.02	0.29	0.11	0.1	0.0133333	0.166667
ENSG00000249624	AP000295.1	novel protein	2.017	1.01194	0.0195761	9.92	4.95	7.01	12.25	16.24	14.64	7.29333	14.3767
ENSG00000205436	EXOC3L4	exocyst complex component 3 like 4 [Source:HGNC Symbol;Acc:HGNC:20120]	3.459	1.79018	0.0200424	0.67	0.56	0.33	1.16	2.1	2.35	0.52	1.87
ENSG00000181908	AP003774.1	novel transcript	5.767	2.52793	0.0200665	0.05	0.09	0.03	0.26	0.3	0.44	0.0566667	0.333333
ENSG00000183148	ANKRD20A2	ankyrin repeat domain 20 family member A2 [Source:HGNC Symbol;Acc:HGNC:31979]	2.092	1.06515	0.0201858	1	0.47	0.41	0.97	0.77	0.99	0.626667	0.91
ENSG00000205835	GMNC	geminin coiled-coil domain containing [Source:HGNC Symbol;Acc:HGNC:40049]	3.824	1.93496	0.0206944	0.13	0.22	0.19	0.33	0.25	0.55	0.18	0.376667
ENSG00000139714	MORN3	MORN repeat containing 3 [Source:HGNC Symbol;Acc:HGNC:29807]	2.241	1.16409	0.0208798	0.37	0.22	0.86	1.5	1.2	1.06	0.483333	1.25333
ENSG00000173208	ABCD2	ATP binding cassette subfamily D member 2 [Source:HGNC Symbol;Acc:HGNC:66]	5.759	2.52574	0.0215372	0.01	0.04	0.01	0.14	0.1	0.11	0.02	0.116667
ENSG00000078596	ITM2A	integral membrane protein 2A [Source:HGNC Symbol;Acc:HGNC:6173]	3.161	1.66054	0.0215951	0.45	0.24	0.23	1.02	1.22	0.81	0.306667	1.01667
ENSG00000249971	AC104116.1	novel transcript	2.92	1.54593	0.0220809	3.4	4.17	3.89	16.33	4.79	10.22	3.82	10.4467
ENSG00000168477	TNXB	tenascin XB [Source:HGNC Symbol;Acc:HGNC:11976]	2.306	1.20514	0.0228765	3.2	1.93	0.64	2.42	1.64	3.07	1.92333	2.37667
ENSG00000138131	LOXL4	lysyl oxidase like 4 [Source:HGNC Symbol;Acc:HGNC:17171]	3.181	1.66939	0.0228765	0.08	0.14	0.11	0.4	0.31	0.32	0.11	0.343333
ENSG00000213694	S1PR3	sphingosine-1-phosphate receptor 3 [Source:HGNC Symbol;Acc:HGNC:3167]	2.204	1.13984	0.0236208	0.15	0.27	0.32	0.63	0.55	0.46	0.246667	0.546667
ENSG00000203883	SOX18	SRY-box 18 [Source:HGNC Symbol;Acc:HGNC:11194]	2.259	1.17566	0.0236837	0.52	0.82	0.43	1.34	1.43	1.14	0.59	1.30333
ENSG00000118946	PCDH17	protocadherin 17 [Source:HGNC Symbol;Acc:HGNC:14267]	12.487	3.64233	0.0238807	0	0	0.02	0.05	0.08	0.07	0.00666667	0.0666667
ENSG00000232124	AP001057.1	novel transcript	5.044	2.33445	0.0244547	0.08	0.2	0.13	0.95	0.62	1.02	0.136667	0.863333
ENSG00000276101	AC027601.4	novel transcript, antisense to SLC38A10	3.61	1.85194	0.0248365	1.7	1.07	0.16	5.28	3.04	2.11	0.976667	3.47667
ENSG00000188833	ENTPD8	ectonucleoside triphosphate diphosphohydrolase 8 [Source:HGNC Symbol;Acc:HGNC:24860]	2.173	1.11972	0.0256461	0.45	0.49	0.42	1.01	1.24	1.56	0.453333	1.27
ENSG00000163395	IGFN1	immunoglobulin-like and fibronectin type III domain containing 1 [Source:HGNC Symbol;Acc:HGNC:24607]	6.28	2.65085	0.0256936	0.02	0.01	0.02	0.09	0.2	0.05	0.0166667	0.113333
ENSG00000197046	SIGLEC15	sialic acid binding Ig like lectin 15 [Source:HGNC Symbol;Acc:HGNC:27596]	3.557	1.83084	0.0263731	0.12	0.22	0.16	0.43	0.82	0.45	0.166667	0.566667
ENSG00000132692	BCAN	brevican [Source:HGNC Symbol;Acc:HGNC:23059]	5.442	2.4442	0.026857	0.03	0.12	0.08	0.34	0.39	0.5	0.0766667	0.41
ENSG00000282051	AC010507.1	novel pseudogene	20.354	4.34722	0.0269653	0	0	0.51	6.27	0.6	0.89	0.17	2.58667
ENSG00000271755	AL031118.1	novel transcript	4.302	2.10498	0.0279096	0.04	0.07	0.09	0.31	0.27	0.3	0.0666667	0.293333
ENSG00000178233	TMEM151B	transmembrane protein 151B [Source:HGNC Symbol;Acc:HGNC:21315]	3.416	1.77223	0.02831	0.07	0.1	0.04	0.43	0.37	0.25	0.07	0.35
ENSG00000140600	SH3GL3	SH3 domain containing GRB2 like 3, endophilin A3 [Source:HGNC Symbol;Acc:HGNC:10832]	2.33	1.22005	0.0284007	0.64	0.43	0.69	1.37	1.59	1.29	0.586667	1.41667
ENSG00000256436	TAS2R31	taste 2 receptor member 31 [Source:HGNC Symbol;Acc:HGNC:19113]	5.232	2.38732	0.0286039	0.07	0.09	0.41	0.51	1.29	1.13	0.19	0.976667
ENSG00000122035	RASL11A	RAS like family 11 member A [Source:HGNC Symbol;Acc:HGNC:23802]	2.002	1.00168	0.0288376	1.56	3.7	0.82	1.72	2.97	2.97	2.02667	2.55333
ENSG00000224713	AC025165.1	novel transcript, antisense to ARHGEF25	2.297	1.19952	0.0289353	0.56	0.63	0.26	0.96	0.98	1.14	0.483333	1.02667
ENSG00000234394	AL353608.3	novel transcript	17.419	4.12262	0.0291234	0	0	0.04	0.15	0.03	0.17	0.0133333	0.116667
ENSG00000142347	MYO1F	myosin IF [Source:HGNC Symbol;Acc:HGNC:7600]	2.855	1.51343	0.0295754	0.26	0.22	0.18	0.45	0.63	0.48	0.22	0.52
ENSG00000169894	MUC3A	mucin 3A, cell surface associated [Source:HGNC Symbol;Acc:HGNC:7513]	2.933	1.55251	0.0299616	0.54	0.71	0.16	0.9	0.64	1.27	0.47	0.936667
ENSG00000119915	ELOVL3	ELOVL fatty acid elongase 3 [Source:HGNC Symbol;Acc:HGNC:18047]	2.108	1.076	0.0300182	1.18	0.81	0.76	1.94	1.96	1.83	0.916667	1.91
ENSG00000165731	RET	ret proto-oncogene [Source:HGNC Symbol;Acc:HGNC:9967]	8.827	3.14186	0.0303783	0	0.02	0.2	0.39	0.68	0.11	0.0733333	0.393333
ENSG00000090539	CHRD	chordin [Source:HGNC Symbol;Acc:HGNC:1949]	2.407	1.26711	0.0318551	0.35	0.45	0.2	1.15	0.6	1.55	0.333333	1.1
ENSG00000254531	AP001816.1	novel transcript	2.223	1.15258	0.0321209	2.25	2.68	3.1	3.48	5.14	5.78	2.67667	4.8
ENSG00000145358	DDIT4L	DNA damage inducible transcript 4 like [Source:HGNC Symbol;Acc:HGNC:30555]	2.082	1.05818	0.0323092	0.48	0.59	0.52	0.73	0.98	1.23	0.53	0.98
ENSG00000084710	EFR3B	EFR3 homolog B [Source:HGNC Symbol;Acc:HGNC:29155]	2.207	1.14196	0.0323199	0.08	0.14	0.22	0.3	0.28	0.25	0.146667	0.276667
ENSG00000125089	SH3TC1	SH3 domain and tetratricopeptide repeats 1 [Source:HGNC Symbol;Acc:HGNC:26009]	2.031	1.02194	0.0327423	0.44	0.32	0.64	0.84	0.69	1.2	0.466667	0.91
ENSG00000119138	KLF9	Kruppel like factor 9 [Source:HGNC Symbol;Acc:HGNC:1123]	2.319	1.21349	0.032875	0.34	0.16	0.09	0.42	0.37	0.57	0.196667	0.453333
ENSG00000262165	AC233723.1	novel protein	4.77	2.25404	0.0337241	0.97	0.92	0.87	5.18	4.55	3.84	0.92	4.52333
ENSG00000265778	AC018413.1	novel transcript, antisense to ZFN156	2.068	1.04804	0.0337571	2.48	2.7	1.32	3.45	4.94	3.34	2.16667	3.91
ENSG00000255277	ABCC6P2	ATP binding cassette subfamily C member 6 pseudogene 2 [Source:HGNC Symbol;Acc:HGNC:33353]	2.752	1.46065	0.034683	1.34	0.77	0.92	2.97	2.91	2.69	1.01	2.85667
ENSG00000134363	FST	follistatin [Source:HGNC Symbol;Acc:HGNC:3971]	5.306	2.40773	0.0349691	0.03	0.03	0.17	0.49	0.27	0.39	0.0766667	0.383333
ENSG00000196668	LINC00173	long intergenic non-protein coding RNA 173 [Source:HGNC Symbol;Acc:HGNC:33791]	4.411	2.14094	0.0351188	0.46	1.17	0	1.43	0.61	1.68	0.543333	1.24
ENSG00000231652	AL590428.1	novel transcript	2.585	1.37036	0.0355236	0.45	0.28	0.42	0.99	1.5	0.46	0.383333	0.983333
ENSG00000272405	AL365181.3	novel transcript, antisense to BCAN	2.131	1.09156	0.0364047	0.4	0.33	0.25	0.72	0.77	0.56	0.326667	0.683333
ENSG00000229891	LINC01315	long intergenic non-protein coding RNA 1315 [Source:HGNC Symbol;Acc:HGNC:50513]	3.13	1.64637	0.0368957	0.46	0.66	0.36	1.41	2.3	1.33	0.493333	1.68
ENSG00000228157	AC007952.2	novel transcript	2.823	1.49747	0.037628	0.62	0.63	0.72	1.07	1.52	2.15	0.656667	1.58
ENSG00000091536	MYO15A	myosin XVA [Source:HGNC Symbol;Acc:HGNC:7594]	5.283	2.40143	0.0377266	0.35	0.06	0	0.3	0.32	0.86	0.136667	0.493333
ENSG00000242574	HLA-DMB	major histocompatibility complex, class II, DM beta [Source:HGNC Symbol;Acc:HGNC:4935]	6.157	2.62221	0.0392444	0.21	0.04	0	0.4	0.32	0.75	0.0833333	0.49
ENSG00000219755	AL137784.1	40S ribososmal protein 3 (RPS3) pseudogene	16.089	4.00803	0.03943	0.16	0	0	0.91	0.98	0.17	0.0533333	0.686667
ENSG00000142959	BEST4	bestrophin 4 [Source:HGNC Symbol;Acc:HGNC:17106]	2.92	1.54615	0.0394491	0.25	0.12	0.19	0.32	0.49	0.81	0.186667	0.54
ENSG00000105664	COMP	cartilage oligomeric matrix protein [Source:HGNC Symbol;Acc:HGNC:2227]	5.184	2.3741	0.0399143	0.08	0.03	0.22	0.15	0.38	0.32	0.11	0.283333
ENSG00000117971	CHRNB4	cholinergic receptor nicotinic beta 4 subunit [Source:HGNC Symbol;Acc:HGNC:1964]	8.291	3.05159	0.039961	0	0.06	0.11	0.16	0.13	0.4	0.0566667	0.23
ENSG00000230798	FOXD3-AS1	FOXD3 antisense RNA 1 [Source:HGNC Symbol;Acc:HGNC:40241]	4.024	2.0087	0.0405002	0.47	0.31	0.92	2.43	3.37	0.83	0.566667	2.21
ENSG00000184160	ADRA2C	adrenoceptor alpha 2C [Source:HGNC Symbol;Acc:HGNC:283]	2.16	1.11101	0.040853	0.59	0.42	0.45	0.94	1.53	0.83	0.486667	1.1
ENSG00000261409	AL035425.3	novel transcript, overlapping to IRS4	2.829	1.50009	0.041128	0.08	0.15	0.05	0.24	0.22	0.29	0.0933333	0.25
ENSG00000179399	GPC5	glypican 5 [Source:HGNC Symbol;Acc:HGNC:4453]	8.008	3.00135	0.0414408	0.04	0.09	0	0.28	0.19	0.46	0.0433333	0.31
ENSG00000203709	MIR29B2CHG	MIR29B2 and MIR29C host gene [Source:HGNC Symbol;Acc:HGNC:32018]	2.001	1.00078	0.0414646	0.07	0.11	0.06	0.15	0.13	0.19	0.08	0.156667
ENSG00000198153	ZNF849P	zinc finger protein 849, pseudogene [Source:HGNC Symbol;Acc:HGNC:34389]	2.134	1.09389	0.042612	0.68	1.01	0.47	1.31	1.76	1.49	0.72	1.52
ENSG00000268635	AP003680.1	novel transcript, antisense to PAK1	2.05	1.03579	0.0446483	0.28	0.41	0.27	0.7	0.43	0.79	0.32	0.64
ENSG00000152578	GRIA4	glutamate ionotropic receptor AMPA type subunit 4 [Source:HGNC Symbol;Acc:HGNC:4574]	4.018	2.00651	0.0447684	0.13	0.1	0.29	0.6	0.44	0.43	0.173333	0.49
ENSG00000119714	GPR68	G protein-coupled receptor 68 [Source:HGNC Symbol;Acc:HGNC:4519]	7.646	2.93461	0.0462164	0	0.03	0.05	0.21	0.13	0.23	0.0266667	0.19
ENSG00000166689	PLEKHA7	pleckstrin homology domain containing A7 [Source:HGNC Symbol;Acc:HGNC:27049]	8.45	3.07895	0.0472884	0.22	0	0.02	0.39	0.03	0.45	0.08	0.29
ENSG00000232613	LINC02576	long intergenic non-protein coding RNA 2576 [Source:HGNC Symbol;Acc:HGNC:53748]	2.063	1.04491	0.0473563	2.82	2.54	2.8	3.57	5.85	6.42	2.72	5.28
ENSG00000234711	TUBB8P11	tubulin beta 8 class VIII pseudogene 11 [Source:HGNC Symbol;Acc:HGNC:32337]	10.1	3.33623	0.0480848	0.07	0.1	0.02	0.65	0.39	0.54	0.0633333	0.526667
ENSG00000261033	AC005730.2	novel transcript, antisense to SPECC1	2.661	1.41185	0.0481174	0.36	0.64	0.47	1.02	1.44	1.39	0.49	1.28333
ENSG00000049089	COL9A2	collagen type IX alpha 2 chain [Source:HGNC Symbol;Acc:HGNC:2218]	2.764	1.46699	0.0482115	0.45	0.46	0.21	0.87	0.66	1.12	0.373333	0.883333
ENSG00000168350	DEGS2	delta 4-desaturase, sphingolipid 2 [Source:HGNC Symbol;Acc:HGNC:20113]	3.747	1.90575	0.0483897	0.08	0.37	0.2	1.2	0.43	0.3	0.216667	0.643333
ENSG00000168348	INSM2	INSM transcriptional repressor 2 [Source:HGNC Symbol;Acc:HGNC:17539]	2.106	1.07478	0.0486953	0.3	0.57	0.35	1.13	0.84	0.53	0.406667	0.833333
ENSG00000077935	SMC1B	structural maintenance of chromosomes 1B [Source:HGNC Symbol;Acc:HGNC:11112]	3.002	1.58581	0.0490708	0.07	0.08	0.11	0.24	0.24	0.26	0.0866667	0.246667
ENSG00000279692	AC110285.7	TEC	2.316	1.21175	0.0497739	0.79	0.51	0.39	0.86	1.75	1.3	0.563333	1.30333
