# Supplementary material for: HCMV-miR-US33-5p promotes apoptosis of aortic vascular smooth muscle cells by targeting EPAS1/SLC3A2 pathway
Source: Cell Mol Biol Lett. 2022 May 20;27:40. doi: 10.1186/s11658-022-00340-w (PMC9123696; doi:10.1186/s11658-022-00340-w)
Supplement: Supplementary file 3 — Additional file 3: Table S2. Downregulated genes in HA-VSMCs transfected with HCMV-miR-US33-5p mimics. [file 11658_2022_340_MOESM3_ESM.xlsx]

## Sheet: Sheet1
Table S2 Downregulated genes in HA-VSMCs transfected with HCMV-miR-US33-5p mimics
Gene_id	Gene name	Gene description	FC(miR_US33_5p2/Control2)	Log2FC(miR_US33_5p2/Control2)	Padjust	Control_1	Control_2	Control_3	miR_US33_5p_1	miR_US33_5p_2	miR_US33_5p_3	Control	miR_US33_5p
ENSG00000047457	CP	ceruloplasmin [Source:HGNC Symbol;Acc:HGNC:2295]	0.289	-1.79219	0	239.23	241.14	241.89	68.01	63.69	74.39	240.753	68.6967
ENSG00000143153	ATP1B1	ATPase Na+/K+ transporting subunit beta 1 [Source:HGNC Symbol;Acc:HGNC:804]	0.282	-1.82507	0	251.5	252.84	230.26	65.49	67.49	69.92	244.867	67.6333
ENSG00000134333	LDHA	lactate dehydrogenase A [Source:HGNC Symbol;Acc:HGNC:6535]	0.458	-1.12656	0	3087.26	3060.72	3257.06	1323.82	1397.36	1414.13	3135.01	1378.44
ENSG00000149925	ALDOA	aldolase, fructose-bisphosphate A [Source:HGNC Symbol;Acc:HGNC:414]	0.436	-1.19714	0	2469.59	2519.64	2573.12	1007.18	1059.73	1109.15	2520.78	1058.69
ENSG00000116016	EPAS1	endothelial PAS domain protein 1 [Source:HGNC Symbol;Acc:HGNC:3374]	0.343	-1.54367	0	207.47	210.93	211.49	70.5	67.89	76.31	209.963	71.5667
ENSG00000105974	CAV1	caveolin 1 [Source:HGNC Symbol;Acc:HGNC:1527]	0.425	-1.23507	0	730.57	722.95	757.78	314.36	288.43	314.81	737.1	305.867
ENSG00000204531	POU5F1	POU class 5 homeobox 1 [Source:HGNC Symbol;Acc:HGNC:9221]	0.337	-1.56926	0	99.13	104.03	100.7	31.28	35.94	40.47	101.287	35.8967
ENSG00000137801	THBS1	thrombospondin 1 [Source:HGNC Symbol;Acc:HGNC:11785]	0.209	-2.25613	0	153.04	154.53	164.81	30.71	31.47	31.77	157.46	31.3167
ENSG00000141753	IGFBP4	insulin like growth factor binding protein 4 [Source:HGNC Symbol;Acc:HGNC:5473]	0.195	-2.35931	0	234.24	245.7	241.63	43.45	47.02	47.74	240.523	46.07
ENSG00000072274	TFRC	transferrin receptor [Source:HGNC Symbol;Acc:HGNC:11763]	0.261	-1.93811	0	269.23	270.06	285.36	72.07	74.53	76.39	274.883	74.33
ENSG00000168003	SLC3A2	solute carrier family 3 member 2 [Source:HGNC Symbol;Acc:HGNC:11026]	0.375	-1.41616	0	409.53	415.48	433.93	156.57	150.66	152.19	419.647	153.14
ENSG00000172264	MACROD2	MACRO domain containing 2 [Source:HGNC Symbol;Acc:HGNC:16126]	0.272	-1.87925	0	191.16	197.88	209.67	55.14	54.62	55.98	199.57	55.2467
ENSG00000130600	H19	H19, imprinted maternally expressed transcript [Source:HGNC Symbol;Acc:HGNC:4713]	0.155	-2.68985	0	137.16	141.7	142.13	23.68	24.65	25.12	140.33	24.4833
ENSG00000102144	PGK1	phosphoglycerate kinase 1 [Source:HGNC Symbol;Acc:HGNC:8896]	0.482	-1.0522	0	702.44	700.97	766.39	323.87	335.95	346.52	723.267	335.447
ENSG00000103257	SLC7A5	solute carrier family 7 member 5 [Source:HGNC Symbol;Acc:HGNC:11063]	0.289	-1.7922	0	586.45	616.02	592.74	164.02	166.04	175.14	598.403	168.4
ENSG00000113739	STC2	stanniocalcin 2 [Source:HGNC Symbol;Acc:HGNC:11374]	0.126	-2.98807	0	123.9	124.9	134.23	17.55	13.85	15.48	127.677	15.6267
ENSG00000113369	ARRDC3	arrestin domain containing 3 [Source:HGNC Symbol;Acc:HGNC:29263]	0.319	-1.6499	0	114.25	112.03	120.49	34.33	34.95	38.38	115.59	35.8867
ENSG00000105220	GPI	glucose-6-phosphate isomerase [Source:HGNC Symbol;Acc:HGNC:4458]	0.5	-1.00056	4.91763e-298	439.32	438.82	462.63	223.53	223.97	245.13	446.923	230.877
ENSG00000197694	SPTAN1	spectrin alpha, non-erythrocytic 1 [Source:HGNC Symbol;Acc:HGNC:11273]	0.47	-1.08819	5.02933e-298	223.86	232.83	221.49	109.01	112.18	111.05	226.06	110.747
ENSG00000111674	ENO2	enolase 2 [Source:HGNC Symbol;Acc:HGNC:3353]	0.387	-1.36861	1.61502e-286	243.87	250.05	256.17	95.24	95.78	97.17	250.03	96.0633
ENSG00000117318	ID3	inhibitor of DNA binding 3, HLH protein [Source:HGNC Symbol;Acc:HGNC:5362]	0.159	-2.65443	7.73681e-259	203.65	200.68	187.52	31.62	28.01	32.24	197.283	30.6233
ENSG00000102317	RBM3	RNA binding motif protein 3 [Source:HGNC Symbol;Acc:HGNC:9900]	0.486	-1.04126	4.4525e-256	499.44	491.94	518.87	243.88	240.95	246.49	503.417	243.773
ENSG00000168209	DDIT4	DNA damage inducible transcript 4 [Source:HGNC Symbol;Acc:HGNC:24944]	0.499	-1.00244	1.12292e-252	479.47	482.54	479.21	223.05	223.36	226.42	480.407	224.277
ENSG00000162433	AK4	adenylate kinase 4 [Source:HGNC Symbol;Acc:HGNC:363]	0.463	-1.11054	6.22982e-242	125.19	126.88	128.79	61.33	67.86	68.9	126.953	66.03
ENSG00000117525	F3	coagulation factor III, tissue factor [Source:HGNC Symbol;Acc:HGNC:3541]	0.26	-1.94595	4.93206e-222	82.9	87.94	91.28	20.77	21.2	24.47	87.3733	22.1467
ENSG00000117394	SLC2A1	solute carrier family 2 member 1 [Source:HGNC Symbol;Acc:HGNC:11005]	0.461	-1.11634	2.21149e-207	221.69	220.25	188.58	102.17	98.59	102.53	210.173	101.097
ENSG00000148926	ADM	adrenomedullin [Source:HGNC Symbol;Acc:HGNC:259]	0.145	-2.78478	2.66902e-202	68.64	71.12	66.45	9.67	9.99	10.4	68.7367	10.02
ENSG00000135069	PSAT1	phosphoserine aminotransferase 1 [Source:HGNC Symbol;Acc:HGNC:19129]	0.422	-1.24404	7.63934e-198	142.57	145.83	146.22	58.63	59.21	63.34	144.873	60.3933
ENSG00000115107	STEAP3	STEAP3 metalloreductase [Source:HGNC Symbol;Acc:HGNC:24592]	0.378	-1.40529	6.09729e-196	72.41	75.54	71.66	26.85	27.68	27.81	73.2033	27.4467
ENSG00000112715	VEGFA	vascular endothelial growth factor A [Source:HGNC Symbol;Acc:HGNC:12680]	0.429	-1.22196	1.18464e-189	227.28	231.26	224.31	84.66	97.84	93.12	227.617	91.8733
ENSG00000176171	BNIP3	BCL2 interacting protein 3 [Source:HGNC Symbol;Acc:HGNC:1084]	0.383	-1.38395	3.4716e-188	137.36	148.14	127.21	55.05	57.63	53.68	137.57	55.4533
ENSG00000175265	GOLGA8A	golgin A8 family member A [Source:HGNC Symbol;Acc:HGNC:31972]	0.369	-1.43768	9.29561e-164	43.89	43.32	47.07	17.15	15.03	15.37	44.76	15.85
ENSG00000105281	SLC1A5	solute carrier family 1 member 5 [Source:HGNC Symbol;Acc:HGNC:10943]	0.423	-1.23967	2.68515e-158	185.17	189.51	184.46	73.56	75.42	77.62	186.38	75.5333
ENSG00000165916	PSMC3	proteasome 26S subunit, ATPase 3 [Source:HGNC Symbol;Acc:HGNC:9549]	0.477	-1.06824	5.01595e-157	304.76	300.13	321.03	142.98	141.58	153.59	308.64	146.05
ENSG00000115738	ID2	inhibitor of DNA binding 2 [Source:HGNC Symbol;Acc:HGNC:5361]	0.049	-4.34986	2.62286e-156	62.84	76.33	62.22	3.72	3.8	2.57	67.13	3.36333
ENSG00000148346	LCN2	lipocalin 2 [Source:HGNC Symbol;Acc:HGNC:6526]	0.04	-4.62935	4.10301e-154	84.24	94.01	94.12	4.11	3.77	3.78	90.79	3.88667
ENSG00000104419	NDRG1	N-myc downstream regulated 1 [Source:HGNC Symbol;Acc:HGNC:7679]	0.449	-1.15644	1.0498e-149	128.13	123.95	126.59	51.3	55.02	53.87	126.223	53.3967
ENSG00000104765	BNIP3L	BCL2 interacting protein 3 like [Source:HGNC Symbol;Acc:HGNC:1085]	0.469	-1.09347	2.0405e-136	97.75	103.1	118.73	47.7	49.52	49.87	106.527	49.03
ENSG00000161091	MFSD12	major facilitator superfamily domain containing 12 [Source:HGNC Symbol;Acc:HGNC:28299]	0.437	-1.1957	3.14843e-136	257.68	274.26	260.02	101.33	107.92	111.12	263.987	106.79
ENSG00000118515	SGK1	serum/glucocorticoid regulated kinase 1 [Source:HGNC Symbol;Acc:HGNC:10810]	0.446	-1.16359	1.4659e-128	111.77	112.06	133.32	52.78	58.11	53.76	119.05	54.8833
ENSG00000101255	TRIB3	tribbles pseudokinase 3 [Source:HGNC Symbol;Acc:HGNC:16228]	0.46	-1.1217	3.69449e-114	103.26	104.49	101.89	45.44	45.99	48.98	103.213	46.8033
ENSG00000152256	PDK1	pyruvate dehydrogenase kinase 1 [Source:HGNC Symbol;Acc:HGNC:8809]	0.374	-1.41718	3.45805e-109	29.21	27.11	25.82	10.28	9.48	10.58	27.38	10.1133
ENSG00000151012	SLC7A11	solute carrier family 7 member 11 [Source:HGNC Symbol;Acc:HGNC:11059]	0.317	-1.6554	5.91442e-106	9.64	9.8	10.32	3.16	2.82	3.22	9.92	3.06667
ENSG00000233927	RPS28	ribosomal protein S28 [Source:HGNC Symbol;Acc:HGNC:10418]	0.49	-1.02852	6.9543e-98	659.15	668	584.77	283.97	307.64	309.02	637.307	300.21
ENSG00000095303	PTGS1	prostaglandin-endoperoxide synthase 1 [Source:HGNC Symbol;Acc:HGNC:9604]	0.367	-1.44587	8.36357e-98	23.74	22.93	23.78	8.32	7.95	8.12	23.4833	8.13
ENSG00000122863	CHST3	carbohydrate sulfotransferase 3 [Source:HGNC Symbol;Acc:HGNC:1971]	0.426	-1.23251	9.75381e-98	23.51	26.31	26.91	10.43	10.84	10.78	25.5767	10.6833
ENSG00000196968	FUT11	fucosyltransferase 11 [Source:HGNC Symbol;Acc:HGNC:19233]	0.401	-1.31936	8.18628e-95	38.62	40.04	34.7	15.94	18.11	16.82	37.7867	16.9567
ENSG00000116649	SRM	spermidine synthase [Source:HGNC Symbol;Acc:HGNC:11296]	0.451	-1.14943	5.24695e-93	153.17	166.88	162.03	69.56	73.43	73.29	160.693	72.0933
ENSG00000213859	KCTD11	potassium channel tetramerization domain containing 11 [Source:HGNC Symbol;Acc:HGNC:21302]	0.35	-1.51634	1.66626e-91	31.93	31.93	31.84	10.35	11.05	11.35	31.9	10.9167
ENSG00000121578	B4GALT4	beta-1,4-galactosyltransferase 4 [Source:HGNC Symbol;Acc:HGNC:927]	0.435	-1.20029	1.69776e-91	72.55	69.41	71.61	30.32	29.73	31.53	71.19	30.5267
ENSG00000198796	ALPK2	alpha kinase 2 [Source:HGNC Symbol;Acc:HGNC:20565]	0.249	-2.0065	3.58096e-91	11.65	12.55	13.96	3.17	2.78	3.11	12.72	3.02
ENSG00000159399	HK2	hexokinase 2 [Source:HGNC Symbol;Acc:HGNC:4923]	0.392	-1.34942	6.52309e-91	19.47	21.54	20.81	7.73	7.98	8.04	20.6067	7.91667
ENSG00000100003	SEC14L2	SEC14 like lipid binding 2 [Source:HGNC Symbol;Acc:HGNC:10699]	0.467	-1.09818	2.80143e-88	47.17	45.94	56.82	28.69	30.64	31.62	49.9767	30.3167
ENSG00000124107	SLPI	secretory leukocyte peptidase inhibitor [Source:HGNC Symbol;Acc:HGNC:11092]	0.093	-3.43138	1.56122e-87	86.41	91.11	104.68	8.64	8.75	8.32	94.0667	8.57
ENSG00000119938	PPP1R3C	protein phosphatase 1 regulatory subunit 3C [Source:HGNC Symbol;Acc:HGNC:9293]	0.283	-1.8227	2.46586e-87	27.08	25.95	27.46	7.17	7.4	7.79	26.83	7.45333
ENSG00000114268	PFKFB4	6-phosphofructo-2-kinase/fructose-2,6-biphosphatase 4 [Source:HGNC Symbol;Acc:HGNC:8875]	0.417	-1.2621	6.38992e-86	46	44.96	43.72	19.33	20.08	17.88	44.8933	19.0967
ENSG00000186832	KRT16	keratin 16 [Source:HGNC Symbol;Acc:HGNC:6423]	0.066	-3.92259	1.12219e-85	20.25	19.62	20.83	1.36	1.15	1.51	20.2333	1.34
ENSG00000197249	SERPINA1	serpin family A member 1 [Source:HGNC Symbol;Acc:HGNC:8941]	0.191	-2.38995	4.894e-85	30.65	32.9	30.95	5.88	5.39	7.01	31.5	6.09333
ENSG00000170385	SLC30A1	solute carrier family 30 member 1 [Source:HGNC Symbol;Acc:HGNC:11012]	0.317	-1.65947	4.78834e-84	13.05	13.09	13.16	3.78	3.83	4.6	13.1	4.07
ENSG00000196517	SLC6A9	solute carrier family 6 member 9 [Source:HGNC Symbol;Acc:HGNC:11056]	0.271	-1.88473	3.63175e-81	26.91	25.08	25.59	5.99	6.97	7.61	25.86	6.85667
ENSG00000189057	FAM111B	family with sequence similarity 111 member B [Source:HGNC Symbol;Acc:HGNC:24200]	0.487	-1.03785	6.54527e-80	47.78	46.87	51.8	22.33	23.6	23.86	48.8167	23.2633
ENSG00000213977	TAX1BP3	Tax1 binding protein 3 [Source:HGNC Symbol;Acc:HGNC:30684]	0.442	-1.1768	1.52851e-78	137.21	144.51	135.04	62	61.34	57.64	138.92	60.3267
ENSG00000078401	EDN1	endothelin 1 [Source:HGNC Symbol;Acc:HGNC:3176]	0.087	-3.5208	2.42394e-78	16.54	15.27	14.21	1.42	1.25	1.27	15.34	1.31333
ENSG00000162105	SHANK2	SH3 and multiple ankyrin repeat domains 2 [Source:HGNC Symbol;Acc:HGNC:14295]	0.441	-1.1817	9.60761e-74	15.1	14.16	17.23	6.92	7.27	9.81	15.4967	8
ENSG00000213793	ZNF888	zinc finger protein 888 [Source:HGNC Symbol;Acc:HGNC:38695]	0.433	-1.20822	5.80599e-73	25.27	25.7	28.39	10.29	11.48	11.62	26.4533	11.13
ENSG00000145147	SLIT2	slit guidance ligand 2 [Source:HGNC Symbol;Acc:HGNC:11086]	0.392	-1.35104	2.84433e-70	12.36	12.19	12.7	4.87	4.22	4.94	12.4167	4.67667
ENSG00000146674	IGFBP3	insulin like growth factor binding protein 3 [Source:HGNC Symbol;Acc:HGNC:5472]	0.096	-3.38548	1.97601e-69	11.64	11.95	11.42	0.91	1.67	1.17	11.67	1.25
ENSG00000114480	GBE1	1,4-alpha-glucan branching enzyme 1 [Source:HGNC Symbol;Acc:HGNC:4180]	0.487	-1.0373	1.97069e-68	48.02	47.91	49.59	21.37	24.5	25.16	48.5067	23.6767
ENSG00000156510	HKDC1	hexokinase domain containing 1 [Source:HGNC Symbol;Acc:HGNC:23302]	0.417	-1.2607	1.6102e-67	34.35	32.86	33.6	13	13.43	13.19	33.6033	13.2067
ENSG00000115902	SLC1A4	solute carrier family 1 member 4 [Source:HGNC Symbol;Acc:HGNC:10942]	0.307	-1.70454	2.63175e-67	14.03	13.55	13.97	4.99	6.32	5.98	13.85	5.76333
ENSG00000100342	APOL1	apolipoprotein L1 [Source:HGNC Symbol;Acc:HGNC:618]	0.448	-1.15784	3.3577e-67	51.26	49.15	51.28	20.4	22.17	24.66	50.5633	22.41
ENSG00000119402	FBXW2	F-box and WD repeat domain containing 2 [Source:HGNC Symbol;Acc:HGNC:13608]	0.497	-1.008	1.86145e-65	28.97	26.99	28.15	10.91	14.67	15.77	28.0367	13.7833
ENSG00000214193	SH3D21	SH3 domain containing 21 [Source:HGNC Symbol;Acc:HGNC:26236]	0.448	-1.1581	9.78381e-65	26.85	25.45	27.55	11.25	13.07	14.09	26.6167	12.8033
ENSG00000144452	ABCA12	ATP binding cassette subfamily A member 12 [Source:HGNC Symbol;Acc:HGNC:14637]	0.29	-1.78672	5.12161e-62	5.08	5.96	6.06	1.68	1.53	1.64	5.7	1.61667
ENSG00000166401	SERPINB8	serpin family B member 8 [Source:HGNC Symbol;Acc:HGNC:8952]	0.475	-1.07339	6.89191e-60	39.2	36.07	39.03	18.92	18.31	18.95	38.1	18.7267
ENSG00000128335	APOL2	apolipoprotein L2 [Source:HGNC Symbol;Acc:HGNC:619]	0.476	-1.06992	8.37889e-60	70.54	65.59	74.3	34.97	35.34	31.89	70.1433	34.0667
ENSG00000137449	CPEB2	cytoplasmic polyadenylation element binding protein 2 [Source:HGNC Symbol;Acc:HGNC:21745]	0.494	-1.0188	8.28146e-56	19.7	22.1	22.59	9.79	10.07	11.47	21.4633	10.4433
ENSG00000160072	ATAD3B	ATPase family, AAA domain containing 3B [Source:HGNC Symbol;Acc:HGNC:24007]	0.499	-1.00322	5.20014e-55	83.52	82.92	72.81	35.92	41.05	36.32	79.75	37.7633
ENSG00000109321	AREG	amphiregulin [Source:HGNC Symbol;Acc:HGNC:651]	0.439	-1.18786	1.49874e-48	67.01	66.84	67.54	28.24	29.52	29.22	67.13	28.9933
ENSG00000171234	UGT2B7	UDP glucuronosyltransferase family 2 member B7 [Source:HGNC Symbol;Acc:HGNC:12554]	0.345	-1.53609	4.27159e-48	19.74	18.49	19.9	6.74	7.3	8.42	19.3767	7.48667
ENSG00000185339	TCN2	transcobalamin 2 [Source:HGNC Symbol;Acc:HGNC:11653]	0.27	-1.8887	2.09114e-45	16.42	16.46	16.64	3.78	4.61	4.32	16.5067	4.23667
ENSG00000076864	RAP1GAP	RAP1 GTPase activating protein [Source:HGNC Symbol;Acc:HGNC:9858]	0.473	-1.08097	1.11508e-44	25.58	24.06	26.43	11.93	11.08	12.22	25.3567	11.7433
ENSG00000167772	ANGPTL4	angiopoietin like 4 [Source:HGNC Symbol;Acc:HGNC:16039]	0.498	-1.00449	1.24653e-40	59.16	60.54	54.14	26.62	30.16	27.99	57.9467	28.2567
ENSG00000099849	RASSF7	Ras association domain family member 7 [Source:HGNC Symbol;Acc:HGNC:1166]	0.493	-1.01942	1.32688e-40	63.01	66.27	63.56	28.52	34.84	31.8	64.28	31.72
ENSG00000285043	AC093512.2	Homo sapiens uncharaterized LOC112694756 (LOC112694756), transcript variant 1, mRNA. [Source:RefSeq mRNA;Acc:NM_001365304]	0.433	-1.20834	4.06707e-39	72.3	77.73	60.48	31.88	31.92	25.91	70.17	29.9033
ENSG00000151882	CCL28	C-C motif chemokine ligand 28 [Source:HGNC Symbol;Acc:HGNC:17700]	0.434	-1.20337	2.73187e-38	24.58	25.36	26.1	10.75	10.52	11.66	25.3467	10.9767
ENSG00000140022	STON2	stonin 2 [Source:HGNC Symbol;Acc:HGNC:30652]	0.455	-1.13524	3.22316e-38	6.97	6.99	7.42	3.14	3.85	3.3	7.12667	3.43
ENSG00000171246	NPTX1	neuronal pentraxin 1 [Source:NCBI gene;Acc:4884]	0.37	-1.43299	1.52213e-37	8.78	8.36	7.48	4.05	2.86	3.02	8.20667	3.31
ENSG00000230590	FTX	FTX transcript, XIST regulator [Source:HGNC Symbol;Acc:HGNC:37190]	0.464	-1.10903	1.19516e-35	11.28	13	11.77	5.69	5.86	5.25	12.0167	5.6
ENSG00000140682	TGFB1I1	transforming growth factor beta 1 induced transcript 1 [Source:HGNC Symbol;Acc:HGNC:11767]	0.46	-1.11879	1.45341e-35	37.03	38.22	38.92	17.3	14.17	19.34	38.0567	16.9367
ENSG00000285972	CERNA2	competing endogenous lncRNA 2 for microRNA let-7b [Source:HGNC Symbol;Acc:HGNC:51354]	0.48	-1.0581	1.88816e-35	34.61	35.11	35.96	16.14	16.25	17.41	35.2267	16.6
ENSG00000228794	LINC01128	long intergenic non-protein coding RNA 1128 [Source:HGNC Symbol;Acc:HGNC:49377]	0.472	-1.08173	4.47548e-35	21.9	25.33	24.1	11.86	15.3	13.19	23.7767	13.45
ENSG00000175305	CCNE2	cyclin E2 [Source:HGNC Symbol;Acc:HGNC:1590]	0.421	-1.24921	2.23051e-34	22.8	19.4	20.37	9.77	9.71	8.37	20.8567	9.28333
ENSG00000182326	C1S	complement C1s [Source:HGNC Symbol;Acc:HGNC:1247]	0.141	-2.83119	3.15446e-33	7.33	5.62	6.41	1.07	1.04	1.01	6.45333	1.04
ENSG00000197989	SNHG12	small nucleolar RNA host gene 12 [Source:HGNC Symbol;Acc:HGNC:30062]	0.455	-1.13451	4.1715e-33	56.64	55.57	60.74	22.26	27.76	23.5	57.65	24.5067
ENSG00000281162	LINC01127	long intergenic non-protein coding RNA 1127 [Source:HGNC Symbol;Acc:HGNC:49292]	0.222	-2.17173	9.73086e-32	9.67	9.45	7.74	1.95	2.38	1.72	8.95333	2.01667
ENSG00000250644	AC068580.4	novel protein	0.424	-1.23839	1.50054e-31	20.93	22.49	19.94	9	8.43	8.39	21.12	8.60667
ENSG00000136010	ALDH1L2	aldehyde dehydrogenase 1 family member L2 [Source:HGNC Symbol;Acc:HGNC:26777]	0.429	-1.22245	2.06327e-29	5.3	5.81	5.36	2.51	2.31	2.53	5.49	2.45
ENSG00000127870	RNF6	ring finger protein 6 [Source:HGNC Symbol;Acc:HGNC:10069]	0.497	-1.00945	1.35284e-28	18.11	17.09	22.34	9.53	9.72	11.46	19.18	10.2367
ENSG00000234771	SLC25A25-AS1	SLC25A25 antisense RNA 1 [Source:HGNC Symbol;Acc:HGNC:27844]	0.287	-1.80006	6.56334e-28	3.27	3.34	3.84	0.95	1.07	0.94	3.48333	0.986667
ENSG00000177494	ZBED2	zinc finger BED-type containing 2 [Source:HGNC Symbol;Acc:HGNC:20710]	0.381	-1.39083	8.33746e-28	14.98	14.16	16.43	5.78	5.58	5.7	15.19	5.68667
ENSG00000128422	KRT17	keratin 17 [Source:HGNC Symbol;Acc:HGNC:6427]	0.185	-2.4365	1.06281e-25	11.11	10.76	11.99	2.49	3.11	1.66	11.2867	2.42
ENSG00000161958	FGF11	fibroblast growth factor 11 [Source:HGNC Symbol;Acc:HGNC:3667]	0.428	-1.22499	2.16912e-25	15.5	16.26	18.71	6.76	7.65	6.65	16.8233	7.02
ENSG00000152056	AP1S3	adaptor related protein complex 1 subunit sigma 3 [Source:HGNC Symbol;Acc:HGNC:18971]	0.476	-1.07105	2.43374e-25	13.67	13.54	15.27	7.15	6.4	6.73	14.16	6.76
ENSG00000162813	BPNT1	3'(2'), 5'-bisphosphate nucleotidase 1 [Source:HGNC Symbol;Acc:HGNC:1096]	0.485	-1.04501	5.04026e-25	31.34	34.73	33.13	13.55	13.3	14.34	33.0667	13.73
ENSG00000258586	LINC02274	long intergenic non-protein coding RNA 2274 [Source:HGNC Symbol;Acc:HGNC:53190]	0.109	-3.19194	2.12301e-24	9.47	9.22	10.19	1.27	1.15	0.7	9.62667	1.04
ENSG00000060982	BCAT1	branched chain amino acid transaminase 1 [Source:HGNC Symbol;Acc:HGNC:976]	0.421	-1.24946	3.64624e-24	4.24	4.38	4.67	2.18	2.3	3.05	4.43	2.51
ENSG00000059804	SLC2A3	solute carrier family 2 member 3 [Source:HGNC Symbol;Acc:HGNC:11007]	0.344	-1.53939	5.91202e-24	7.54	7.37	6.98	2.84	2.21	2.29	7.29667	2.44667
ENSG00000111196	MAGOHB	mago homolog B, exon junction complex subunit [Source:HGNC Symbol;Acc:HGNC:25504]	0.497	-1.00745	1.88258e-22	54.18	47.45	53.41	18.97	21.9	22.61	51.68	21.16
ENSG00000128242	GAL3ST1	galactose-3-O-sulfotransferase 1 [Source:HGNC Symbol;Acc:HGNC:24240]	0.378	-1.40395	1.77764e-21	23.69	27.73	23.45	10.48	11.26	8.55	24.9567	10.0967
ENSG00000175048	ZDHHC14	zinc finger DHHC-type containing 14 [Source:HGNC Symbol;Acc:HGNC:20341]	0.477	-1.06728	1.95946e-21	11.24	11.24	10.05	4.81	6.09	6.31	10.8433	5.73667
ENSG00000260804	LINC01963	long intergenic non-protein coding RNA 1963 [Source:HGNC Symbol;Acc:HGNC:25283]	0.411	-1.2844	5.49621e-21	8.29	8.21	8.64	3.16	3.65	3.35	8.38	3.38667
ENSG00000286140	DERPC	DERPC, proline and glycine rich nuclear protein [Source:HGNC Symbol;Acc:HGNC:54084]	0.442	-1.17626	7.73455e-21	15.85	15.17	18.77	6.7	8.55	6.44	16.5967	7.23
ENSG00000154898	CCDC144CP	coiled-coil domain containing 144C, pseudogene [Source:HGNC Symbol;Acc:HGNC:29073]	0.354	-1.50021	1.32858e-20	1.96	1.24	2.5	0.48	0.66	0.98	1.9	0.706667
ENSG00000146477	SLC22A3	solute carrier family 22 member 3 [Source:HGNC Symbol;Acc:HGNC:10967]	0.333	-1.58726	1.43795e-20	5.53	6.56	6.23	1.72	1.98	2.28	6.10667	1.99333
ENSG00000137834	SMAD6	SMAD family member 6 [Source:HGNC Symbol;Acc:HGNC:6772]	0.391	-1.35655	2.40007e-20	5.61	5.82	5.09	1.88	2.23	2.8	5.50667	2.30333
ENSG00000178150	ZNF114	zinc finger protein 114 [Source:HGNC Symbol;Acc:HGNC:12894]	0.452	-1.14536	5.34183e-20	15.47	14.31	15.52	6.61	7.45	7.49	15.1	7.18333
ENSG00000138944	SHISAL1	shisa like 1 [Source:HGNC Symbol;Acc:HGNC:29335]	0.476	-1.06953	1.61415e-19	4.53	4.38	4.69	2.13	2.01	2.21	4.53333	2.11667
ENSG00000102452	NALCN	sodium leak channel, non-selective [Source:HGNC Symbol;Acc:HGNC:19082]	0.436	-1.19836	1.65944e-19	5.21	7.55	6.56	3.26	2.72	3.72	6.44	3.23333
ENSG00000107159	CA9	carbonic anhydrase 9 [Source:HGNC Symbol;Acc:HGNC:1383]	0.068	-3.87974	1.91083e-19	5.12	5.2	7.24	0.1	1.11	0.51	5.85333	0.573333
ENSG00000258643	BCL2L2-PABPN1	BCL2L2-PABPN1 readthrough [Source:HGNC Symbol;Acc:HGNC:42959]	0.445	-1.16762	2.11905e-19	19.74	16.72	16.59	9.17	10	9.36	17.6833	9.51
ENSG00000136161	RCBTB2	RCC1 and BTB domain containing protein 2 [Source:HGNC Symbol;Acc:HGNC:1914]	0.184	-2.44285	4.79844e-19	3.28	2.86	3.1	0.67	0.53	0.65	3.08	0.616667
ENSG00000132434	LANCL2	LanC like 2 [Source:HGNC Symbol;Acc:HGNC:6509]	0.467	-1.09714	5.78703e-19	9.19	10.25	9.01	3.74	5.75	5.19	9.48333	4.89333
ENSG00000247095	MIR210HG	MIR210 host gene [Source:HGNC Symbol;Acc:HGNC:39524]	0.28	-1.83898	2.43457e-18	21.36	13.81	18.37	4.47	4.92	4.66	17.8467	4.68333
ENSG00000101049	SGK2	SGK2, serine/threonine kinase 2 [Source:HGNC Symbol;Acc:HGNC:13900]	0.418	-1.25825	8.55838e-18	15.15	15.24	15.08	6.69	5.12	5.82	15.1567	5.87667
ENSG00000101230	ISM1	isthmin 1 [Source:HGNC Symbol;Acc:HGNC:16213]	0.226	-2.14612	1.13041e-17	3.42	3.68	3.32	0.82	0.56	0.91	3.47333	0.763333
ENSG00000206530	CFAP44	cilia and flagella associated protein 44 [Source:HGNC Symbol;Acc:HGNC:25631]	0.48	-1.05816	1.3691e-17	7.62	8.12	6.03	3.31	4.96	4.52	7.25667	4.26333
ENSG00000228262	LINC01320	long intergenic non-protein coding RNA 1320 [Source:HGNC Symbol;Acc:HGNC:50526]	0.342	-1.54917	1.37966e-17	12.28	12.88	11.91	4.49	4.37	3.92	12.3567	4.26
ENSG00000265190	ANXA8	annexin A8 [Source:HGNC Symbol;Acc:HGNC:546]	0.362	-1.46712	3.49992e-17	10.55	10.41	10.61	3.1	3.82	4.37	10.5233	3.76333
ENSG00000162545	CAMK2N1	calcium/calmodulin dependent protein kinase II inhibitor 1 [Source:HGNC Symbol;Acc:HGNC:24190]	0.449	-1.15425	3.73362e-17	12.46	12.83	12.9	5.52	4.64	6.1	12.73	5.42
ENSG00000244242	IFITM10	interferon induced transmembrane protein 10 [Source:HGNC Symbol;Acc:HGNC:40022]	0.119	-3.07243	3.81459e-17	4.37	3.98	2.36	0.29	0.33	0.23	3.57	0.283333
ENSG00000198496	NBR2	neighbor of BRCA1 lncRNA 2 [Source:HGNC Symbol;Acc:HGNC:20691]	0.483	-1.04969	9.40418e-17	7.11	6.66	7.35	3.01	4.12	3.71	7.04	3.61333
ENSG00000101846	STS	steroid sulfatase [Source:HGNC Symbol;Acc:HGNC:11425]	0.235	-2.08904	1.38004e-16	1.45	1.65	1.76	0.47	0.28	0.36	1.62	0.37
ENSG00000133048	CHI3L1	chitinase 3 like 1 [Source:HGNC Symbol;Acc:HGNC:1932]	0.105	-3.25636	1.57426e-16	3.99	3.4	4.11	0.52	0.37	0.29	3.83333	0.393333
ENSG00000129173	E2F8	E2F transcription factor 8 [Source:HGNC Symbol;Acc:HGNC:24727]	0.491	-1.02516	3.99577e-16	9.69	9.16	9.16	4.5	4.14	5.05	9.33667	4.56333
ENSG00000226950	DANCR	differentiation antagonizing non-protein coding RNA [Source:HGNC Symbol;Acc:HGNC:28964]	0.411	-1.28191	4.27354e-16	29.77	28.55	31.27	10.53	12.92	14.07	29.8633	12.5067
ENSG00000254615	AC027031.2	novel transcript	0.418	-1.25976	6.49925e-16	23.58	21.89	25.27	8.85	9.25	9.91	23.58	9.33667
ENSG00000134215	VAV3	vav guanine nucleotide exchange factor 3 [Source:HGNC Symbol;Acc:HGNC:12659]	0.425	-1.23427	2.26857e-15	8.23	7.85	9.04	3.42	3.84	4.45	8.37333	3.90333
ENSG00000125968	ID1	inhibitor of DNA binding 1, HLH protein [Source:HGNC Symbol;Acc:HGNC:5360]	0.209	-2.25499	2.36404e-15	1028.48	1114.35	568.22	182	197.3	191.06	903.683	190.12
ENSG00000082482	KCNK2	potassium two pore domain channel subfamily K member 2 [Source:HGNC Symbol;Acc:HGNC:6277]	0.44	-1.18385	4.85382e-15	7.53	8.76	7.4	3.18	3.6	4.18	7.89667	3.65333
ENSG00000273038	AL365203.2	novel transcript	0.285	-1.80848	1.10688e-14	5.48	5.48	5.34	1.29	1.66	1.64	5.43333	1.53
ENSG00000119888	EPCAM	epithelial cell adhesion molecule [Source:HGNC Symbol;Acc:HGNC:11529]	0.375	-1.41357	8.86317e-14	11.92	14.17	11.49	3.96	4.26	4.56	12.5267	4.26
ENSG00000271643	AC112220.2	novel transcript	0.438	-1.19048	9.98907e-14	4.67	4.1	4.9	2.17	1.88	1.82	4.55667	1.95667
ENSG00000276850	AC245041.2	novel transcript	0.48	-1.06	1.12798e-13	14.03	15.84	16.92	6.56	5.86	7.37	15.5967	6.59667
ENSG00000187957	DNER	delta/notch like EGF repeat containing [Source:HGNC Symbol;Acc:HGNC:24456]	0.416	-1.26598	2.33421e-13	5.03	6.08	5.47	2	2.2	2.43	5.52667	2.21
ENSG00000262454	MIR193BHG	MIR193B host gene [Source:HGNC Symbol;Acc:HGNC:51945]	0.451	-1.14933	5.31387e-13	7.01	6.52	7.11	1.7	2.91	3.16	6.88	2.59
ENSG00000185499	MUC1	mucin 1, cell surface associated [Source:HGNC Symbol;Acc:HGNC:7508]	0.419	-1.25653	6.26533e-13	11.84	10.55	12.74	4.99	5.79	4.84	11.71	5.20667
ENSG00000128510	CPA4	carboxypeptidase A4 [Source:HGNC Symbol;Acc:HGNC:15740]	0.124	-3.00921	7.7109e-13	2.18	2.61	3.75	0.27	0.31	0.17	2.84667	0.25
ENSG00000224919	AL591684.1	novel transcript	0.439	-1.18627	1.92639e-12	3.92	3.42	3.77	1.66	1.32	1.8	3.70333	1.59333
ENSG00000149043	SYT8	synaptotagmin 8 [Source:HGNC Symbol;Acc:HGNC:19264]	0.164	-2.61075	2.01811e-12	3.39	3.54	4.18	0.4	0.62	1.08	3.70333	0.7
ENSG00000121858	TNFSF10	TNF superfamily member 10 [Source:HGNC Symbol;Acc:HGNC:11925]	0.431	-1.2146	9.02426e-12	15.77	15.69	12.16	7.16	6.06	5.64	14.54	6.28667
ENSG00000234156	AL359636.2	novel transcript	0.35	-1.51319	3.97998e-11	5.25	6.35	5.31	2.51	2.85	3.2	5.63667	2.85333
ENSG00000264230	ANXA8L1	annexin A8 like 1 [Source:HGNC Symbol;Acc:HGNC:23334]	0.25	-2.00139	4.69416e-11	4.29	3.44	3.85	0.92	1.07	1.08	3.86	1.02333
ENSG00000244165	P2RY11	purinergic receptor P2Y11 [Source:HGNC Symbol;Acc:HGNC:8540]	0.436	-1.19739	8.50903e-11	12.82	13.43	12.11	4.46	5.52	4.82	12.7867	4.93333
ENSG00000149591	TAGLN	transgelin [Source:HGNC Symbol;Acc:HGNC:11553]	0.393	-1.34595	1.04316e-10	14.32	13.76	12.95	3.61	4.92	3.87	13.6767	4.13333
ENSG00000186352	ANKRD37	ankyrin repeat domain 37 [Source:HGNC Symbol;Acc:HGNC:29593]	0.289	-1.78875	1.3206e-10	17.08	15.88	19.15	3.66	3.72	5.92	17.37	4.43333
ENSG00000107984	DKK1	dickkopf WNT signaling pathway inhibitor 1 [Source:HGNC Symbol;Acc:HGNC:2891]	0.375	-1.41602	1.47136e-10	8.88	9	12.12	3.62	2.27	4.86	10	3.58333
ENSG00000183778	B3GALT5	beta-1,3-galactosyltransferase 5 [Source:HGNC Symbol;Acc:HGNC:920]	0.246	-2.02305	2.2369e-10	0.54	0.6	0.7	0.25	0.22	0.1	0.613333	0.19
ENSG00000184363	PKP3	plakophilin 3 [Source:HGNC Symbol;Acc:HGNC:9025]	0.438	-1.19192	3.09373e-10	44.3	48.86	33.37	18.07	18.29	19.45	42.1767	18.6033
ENSG00000183092	BEGAIN	brain enriched guanylate kinase associated [Source:HGNC Symbol;Acc:HGNC:24163]	0.379	-1.40049	6.19873e-10	4.57	5.38	4.78	3.32	3.61	1.42	4.91	2.78333
ENSG00000262660	AC139530.3	novel protein	0.337	-1.56706	7.47367e-10	2.31	2.2	2.66	0.67	0.8	0.91	2.39	0.793333
ENSG00000174428	GTF2IRD2B	GTF2I repeat domain containing 2B [Source:HGNC Symbol;Acc:HGNC:33125]	0.434	-1.20423	1.80745e-09	8.44	10.35	9.07	3.65	4.18	5.14	9.28667	4.32333
ENSG00000279348	AC012513.3	TEC	0.356	-1.49082	1.99788e-09	4.34	4.21	4.6	1.72	1.39	1.47	4.38333	1.52667
ENSG00000270757	HSPE1-MOB4	HSPE1-MOB4 readthrough [Source:HGNC Symbol;Acc:HGNC:49184]	0.13	-2.94107	2.14882e-09	5.73	5.17	5.18	0.42	0.63	0.91	5.36	0.653333
ENSG00000184441	AP001062.1	novel transcript, antisense to C21orf2	0.301	-1.73369	2.91906e-09	1.67	1.54	1.43	0.39	0.48	0.51	1.54667	0.46
ENSG00000078114	NEBL	nebulette [Source:HGNC Symbol;Acc:HGNC:16932]	0.495	-1.01333	2.98075e-09	2.8	3.64	3.72	6.44	1.98	2.11	3.38667	3.51
ENSG00000261584	AL513548.1	novel transcript	0.231	-2.11427	3.87336e-09	3.97	2.6	3.93	0.9	0.67	0.8	3.5	0.79
ENSG00000203666	EFCAB2	EF-hand calcium binding domain 2 [Source:HGNC Symbol;Acc:HGNC:28166]	0.245	-2.03178	7.85179e-09	8.61	5.25	9.41	1.94	1.43	2.85	7.75667	2.07333
ENSG00000241684	ADAMTS9-AS2	ADAMTS9 antisense RNA 2 [Source:HGNC Symbol;Acc:HGNC:42435]	0.182	-2.45811	1.39719e-08	2.64	1.79	2.17	0.29	0.42	0.45	2.2	0.386667
ENSG00000179023	KLHDC7A	kelch domain containing 7A [Source:HGNC Symbol;Acc:HGNC:26791]	0.296	-1.75449	1.8239e-08	1.24	1.19	1.29	0.25	0.35	0.48	1.24	0.36
ENSG00000104361	NIPAL2	NIPA like domain containing 2 [Source:HGNC Symbol;Acc:HGNC:25854]	0.176	-2.50299	2.25307e-08	2.12	1.75	0.86	0.44	0.07	0.24	1.57667	0.25
ENSG00000263731	AC145207.5	novel transcript	0.311	-1.68678	4.05679e-08	3.07	2.2	2.36	0.63	0.89	0.81	2.54333	0.776667
ENSG00000240038	AMY2B	amylase, alpha 2B (pancreatic) [Source:HGNC Symbol;Acc:HGNC:478]	0.37	-1.43625	4.56526e-08	3.29	3.69	4.32	1.54	1.56	1.52	3.76667	1.54
ENSG00000275954	TBC1D3F	TBC1 domain family member 3F [Source:HGNC Symbol;Acc:HGNC:18257]	0.473	-1.08156	4.60576e-08	7.79	6.09	7.03	3.45	3.59	2.74	6.97	3.26
ENSG00000047644	WWC3	WWC family member 3 [Source:HGNC Symbol;Acc:HGNC:29237]	0.18	-2.4727	5.47519e-08	2.33	0.45	2.14	1.67	1.11	0.48	1.64	1.08667
ENSG00000165507	DEPP1	DEPP1, autophagy regulator [Source:HGNC Symbol;Acc:HGNC:23355]	0.451	-1.14787	7.33451e-08	7.14	5.65	6.94	2.77	3.18	2.76	6.57667	2.90333
ENSG00000243649	CFB	complement factor B [Source:HGNC Symbol;Acc:HGNC:1037]	0.098	-3.34806	8.06182e-08	1.19	1.83	2.06	0.54	0.06	0.59	1.69333	0.396667
ENSG00000188112	C6orf132	chromosome 6 open reading frame 132 [Source:HGNC Symbol;Acc:HGNC:21288]	0.443	-1.17437	9.13745e-08	6.69	6.71	4.19	1.6	1.84	2.08	5.86333	1.84
ENSG00000121966	CXCR4	C-X-C motif chemokine receptor 4 [Source:HGNC Symbol;Acc:HGNC:2561]	0.31	-1.68792	1.93872e-07	3.57	3.51	4.26	1.09	0.88	1.43	3.78	1.13333
ENSG00000188483	IER5L	immediate early response 5 like [Source:HGNC Symbol;Acc:HGNC:23679]	0.474	-1.07728	3.44392e-07	41.69	48.16	31.55	17.44	21.18	17.93	40.4667	18.85
ENSG00000285571	AL513548.4	novel transcript	0.196	-2.35274	3.69859e-07	3.36	3.63	4.22	0.84	0.82	0.5	3.73667	0.72
ENSG00000278112	AC145423.3	novel transcript, sense intronic to RILPL1	0.479	-1.06104	3.95692e-07	6.35	4.1	3.91	1.6	2.1	1.63	4.78667	1.77667
ENSG00000260121	AC138028.4	novel transcript, antisense to FAM38A	0.489	-1.03248	4.34684e-07	9.05	8.14	9.15	3.86	5.36	3.35	8.78	4.19
ENSG00000170689	HOXB9	homeobox B9 [Source:HGNC Symbol;Acc:HGNC:5120]	0.498	-1.00556	4.42585e-07	4.64	4.71	4.6	2.27	2.3	2.25	4.65	2.27333
ENSG00000042980	ADAM28	ADAM metallopeptidase domain 28 [Source:HGNC Symbol;Acc:HGNC:206]	0.129	-2.95001	6.40722e-07	0.91	1.58	2.22	0.39	0.15	0.4	1.57	0.313333
ENSG00000120693	SMAD9	SMAD family member 9 [Source:HGNC Symbol;Acc:HGNC:6774]	0.391	-1.35532	7.4936e-07	1.23	1.4	1.23	0.44	0.57	0.48	1.28667	0.496667
ENSG00000204540	PSORS1C1	psoriasis susceptibility 1 candidate 1 [Source:HGNC Symbol;Acc:HGNC:17202]	0.471	-1.08548	9.00031e-07	15.14	17.58	19.15	8.89	9.42	11.47	17.29	9.92667
ENSG00000213071	LPAL2	lipoprotein(a) like 2, pseudogene [Source:HGNC Symbol;Acc:HGNC:21210]	0.144	-2.7923	9.84608e-07	2.4	2.59	2.08	0.54	0.32	0.09	2.35667	0.316667
ENSG00000189423	USP32P3	ubiquitin specific peptidase 32 pseudogene 3 [Source:HGNC Symbol;Acc:HGNC:43576]	0.317	-1.65519	1.80296e-06	4.47	5.93	6.07	1.87	1.35	2.06	5.49	1.76
ENSG00000271848	AC073389.2	novel transcript, antisense to SYNPO2L and AGAP5	0.473	-1.07882	2.92059e-06	3.3	3.62	4.01	1.54	1.97	1.59	3.64333	1.7
ENSG00000204362	AL590644.1	novel transcript	0.466	-1.10024	3.27526e-06	2.72	3.27	3.87	1.24	0.85	1.98	3.28667	1.35667
ENSG00000129646	QRICH2	glutamine rich 2 [Source:HGNC Symbol;Acc:HGNC:25326]	0.157	-2.66861	3.73272e-06	0.67	0.77	0.67	0.04	0.19	0.2	0.703333	0.143333
ENSG00000044524	EPHA3	EPH receptor A3 [Source:HGNC Symbol;Acc:HGNC:3387]	0.461	-1.11752	4.11266e-06	1.7	1.31	1.49	0.62	0.74	0.75	1.5	0.703333
ENSG00000269486	ERVK9-11	endogenous retrovirus group K9, member 11 [Source:HGNC Symbol;Acc:HGNC:51160]	0.34	-1.55454	4.58349e-06	1.66	1.41	1.57	0.63	0.41	0.5	1.54667	0.513333
ENSG00000271533	Z83843.1	novel transcript, sense intronic FTX	0.443	-1.17411	4.5909e-06	1.86	2.37	2.47	0.82	1.07	1.03	2.23333	0.973333
ENSG00000198542	ITGBL1	integrin subunit beta like 1 [Source:HGNC Symbol;Acc:HGNC:6164]	0.458	-1.12523	5.6527e-06	3.66	4.7	4.06	2.13	1.47	2.6	4.14	2.06667
ENSG00000205129	C4orf47	chromosome 4 open reading frame 47 [Source:HGNC Symbol;Acc:HGNC:34346]	0.226	-2.14372	7.1869e-06	5.41	3.61	6.01	0.77	0.67	1.58	5.01	1.00667
ENSG00000140009	ESR2	estrogen receptor 2 [Source:HGNC Symbol;Acc:HGNC:3468]	0.453	-1.14383	8.47781e-06	3.68	3.32	3.39	1.14	0.98	1.5	3.46333	1.20667
ENSG00000255031	AP002807.1	novel transcript, antisense to CHKA	0.035	-4.85611	1.19157e-05	5.21	4.17	2.74	0	0.01	1.03	4.04	0.346667
ENSG00000233327	USP32P2	ubiquitin specific peptidase 32 pseudogene 2 [Source:HGNC Symbol;Acc:HGNC:30751]	0.256	-1.96691	1.558e-05	1.01	1.04	0.99	0.21	0.1	0.36	1.01333	0.223333
ENSG00000115221	ITGB6	integrin subunit beta 6 [Source:HGNC Symbol;Acc:HGNC:6161]	0.331	-1.5963	1.67376e-05	1.11	0.99	1.25	0.32	0.46	0.34	1.11667	0.373333
ENSG00000146094	DOK3	docking protein 3 [Source:HGNC Symbol;Acc:HGNC:24583]	0.475	-1.07481	1.81643e-05	5.19	5.47	4.95	2.59	3.23	2.81	5.20333	2.87667
ENSG00000225205	AC078883.1	novel transcript	0.355	-1.49523	1.90672e-05	5.63	5.32	4.04	1.38	2.13	1.49	4.99667	1.66667
ENSG00000100867	DHRS2	dehydrogenase/reductase 2 [Source:HGNC Symbol;Acc:HGNC:18349]	0.244	-2.03422	2.33832e-05	1.9	1.57	1.96	0.31	0.63	0.41	1.81	0.45
ENSG00000260852	FBXL19-AS1	FBXL19 antisense RNA 1 [Source:HGNC Symbol;Acc:HGNC:27557]	0.369	-1.43778	2.58673e-05	1.17	1.15	1.2	0.46	0.38	0.43	1.17333	0.423333
ENSG00000172201	ID4	inhibitor of DNA binding 4, HLH protein [Source:HGNC Symbol;Acc:HGNC:5363]	0.301	-1.73179	3.3372e-05	1.07	0.83	0.85	0.27	0.33	0.22	0.916667	0.273333
ENSG00000231955	AC007383.3	novel transcript	0.12	-3.05661	4.00675e-05	1.84	1.69	1.77	0.07	0	0.55	1.76667	0.206667
ENSG00000279148	AC126474.1	TEC	0.171	-2.55121	4.68267e-05	1.58	2.1	1.8	0.21	0.41	0.31	1.82667	0.31
ENSG00000269983	AC146944.4	novel transcript	0.414	-1.27148	5.21193e-05	11.06	11.27	14.54	4.4	3.97	6.57	12.29	4.98
ENSG00000189332	AC090099.1	novel solute carrier family 25 pseudogene	0.5	-1.00108	5.87807e-05	2.58	2.78	3.29	1.28	1.51	1.48	2.88333	1.42333
ENSG00000228492	RAB11FIP1P1	RAB11 family interacting protein 1 pseudogene 1 [Source:HGNC Symbol;Acc:HGNC:42366]	0.431	-1.21346	6.94887e-05	4.2	4.39	2.93	1.51	1.59	1.83	3.84	1.64333
ENSG00000136928	GABBR2	gamma-aminobutyric acid type B receptor subunit 2 [Source:HGNC Symbol;Acc:HGNC:4507]	0.485	-1.04248	8.75907e-05	1.26	1.19	1.99	0.67	1.02	0.56	1.48	0.75
ENSG00000185633	NDUFA4L2	NDUFA4, mitochondrial complex associated like 2 [Source:HGNC Symbol;Acc:HGNC:29836]	0.378	-1.40362	9.39173e-05	4.37	4.91	4.72	1.65	1.72	1.59	4.66667	1.65333
ENSG00000276107	AC037198.1	novel transcript, sense intronic to THBS1	0.102	-3.29488	0.000110277	3.59	2.66	2.38	0.35	0.15	0.34	2.87667	0.28
ENSG00000224950	AL390066.1	novel transcript	0.315	-1.66803	0.000111025	1.45	1.51	1.61	0.49	0.31	0.6	1.52333	0.466667
ENSG00000166589	CDH16	cadherin 16 [Source:HGNC Symbol;Acc:HGNC:1755]	0.228	-2.1343	0.000114024	0.84	0.99	0.87	0.38	0.13	0.25	0.9	0.253333
ENSG00000137673	MMP7	matrix metallopeptidase 7 [Source:HGNC Symbol;Acc:HGNC:7174]	0.049	-4.36034	0.000115371	1.24	1.69	1.3	0.07	0	0.13	1.41	0.0666667
ENSG00000235027	AC068580.3	novel transcript	0.327	-1.61147	0.000117186	1.47	1.87	2.29	0.66	0.59	0.55	1.87667	0.6
ENSG00000078487	ZCWPW1	zinc finger CW-type and PWWP domain containing 1 [Source:HGNC Symbol;Acc:HGNC:23486]	0.469	-1.09299	0.000129762	5.27	3.51	4.27	2.14	2.08	1.61	4.35	1.94333
ENSG00000277957	SENP3-EIF4A1	SENP3-EIF4A1 readthrough (NMD candidate) [Source:HGNC Symbol;Acc:HGNC:49182]	0.334	-1.58308	0.000131317	1.47	1.48	1.58	0.31	0.26	0.92	1.51	0.496667
ENSG00000082196	C1QTNF3	C1q and TNF related 3 [Source:HGNC Symbol;Acc:HGNC:14326]	0.298	-1.74486	0.000133324	2.12	2.88	2.69	0.43	0.68	0.78	2.56333	0.63
ENSG00000177694	NAALADL2	N-acetylated alpha-linked acidic dipeptidase like 2 [Source:HGNC Symbol;Acc:HGNC:23219]	0.219	-2.19187	0.000138764	1.23	0.42	1.52	0.48	0.18	0.63	1.05667	0.43
ENSG00000188315	C3orf62	chromosome 3 open reading frame 62 [Source:HGNC Symbol;Acc:HGNC:24771]	0.328	-1.60913	0.00015839	2.21	2.44	1.48	0.53	2.09	1.66	2.04333	1.42667
ENSG00000176046	NUPR1	nuclear protein 1, transcriptional regulator [Source:HGNC Symbol;Acc:HGNC:29990]	0.168	-2.57232	0.000188834	0.41	0.83	0.25	0.04	0.04	0.07	0.496667	0.05
ENSG00000205670	SMIM11A	small integral membrane protein 11A [Source:HGNC Symbol;Acc:HGNC:1293]	0.453	-1.14377	0.000195695	8.58	9.99	9.87	2.17	2.45	6.37	9.48	3.66333
ENSG00000204767	INSYN2B	inhibitory synaptic factor family member 2B [Source:HGNC Symbol;Acc:HGNC:37271]	0.43	-1.21633	0.000209256	1.49	0.89	0.79	0.36	0.32	0.5	1.05667	0.393333
ENSG00000248554	AC114956.2	novel transcript	0.346	-1.52907	0.000209661	4.04	5.24	2.91	1.74	1.45	1.23	4.06333	1.47333
ENSG00000136999	CCN3	cellular communication network factor 3 [Source:HGNC Symbol;Acc:HGNC:7885]	0.204	-2.29126	0.000216124	0.91	0.83	0.76	0.25	0.32	0.26	0.833333	0.276667
ENSG00000213839	TMX2P1	thioredoxin related transmembrane protein 2 pseudogene 1 [Source:HGNC Symbol;Acc:HGNC:49916]	0.453	-1.14349	0.000216757	13.2	11.41	10.9	5.46	4.28	5.99	11.8367	5.24333
ENSG00000146678	IGFBP1	insulin like growth factor binding protein 1 [Source:HGNC Symbol;Acc:HGNC:5469]	0.13	-2.9464	0.000223931	1.25	1.36	0.74	0.13	0.22	0.1	1.11667	0.15
ENSG00000258405	ZNF578	zinc finger protein 578 [Source:HGNC Symbol;Acc:HGNC:26449]	0.438	-1.19173	0.000245263	0.75	0.72	0.72	0.24	0.34	0.37	0.73	0.316667
ENSG00000267281	ATF7	activating transcription factor 7 [Source:NCBI gene;Acc:11016]	0.479	-1.06329	0.000318354	5.47	5.83	4.15	2.71	2.04	2.38	5.15	2.37667
ENSG00000280079	AC011447.7	TEC	0.422	-1.24482	0.00033123	4.66	4.34	3.02	1.53	1.1	2.33	4.00667	1.65333
ENSG00000251503	CENPS-CORT	CENPS-CORT readthrough [Source:HGNC Symbol;Acc:HGNC:38843]	0.489	-1.0318	0.000336757	9.58	7.39	21.6	3.56	5.53	5.04	12.8567	4.71
ENSG00000065618	COL17A1	collagen type XVII alpha 1 chain [Source:HGNC Symbol;Acc:HGNC:2194]	0.36	-1.47425	0.00041371	1.66	0.89	1.13	0.22	0.57	0.37	1.22667	0.386667
ENSG00000184305	CCSER1	coiled-coil serine rich protein 1 [Source:HGNC Symbol;Acc:HGNC:29349]	0.283	-1.82188	0.000426309	1.94	2.28	1.22	0.51	0.48	0.48	1.81333	0.49
ENSG00000279712	FP325330.3	novel transcript	0.365	-1.45529	0.000428737	0.37	0.44	0.27	0.12	0.13	0.14	0.36	0.13
ENSG00000091428	RAPGEF4	Rap guanine nucleotide exchange factor 4 [Source:HGNC Symbol;Acc:HGNC:16626]	0.057	-4.12902	0.000440239	0.41	0.61	0.31	0.19	0	0.03	0.443333	0.0733333
ENSG00000276851	AC002401.4	novel transcript	0.42	-1.25124	0.000441233	12.14	12.4	15.57	5.19	4.22	6.99	13.37	5.46667
ENSG00000156042	CFAP70	cilia and flagella associated protein 70 [Source:HGNC Symbol;Acc:HGNC:30726]	0.254	-1.97595	0.000442029	0.28	0.48	0.66	0.19	0.19	0.15	0.473333	0.176667
ENSG00000280143	AP000892.3	novel transcript	0.493	-1.02071	0.000468172	1.29	1.08	1.32	0.43	0.59	0.77	1.23	0.596667
ENSG00000174808	BTC	betacellulin [Source:HGNC Symbol;Acc:HGNC:1121]	0.426	-1.23159	0.000492837	1.92	2.79	1.98	0.83	1.24	0.79	2.23	0.953333
ENSG00000279041	AC102945.2	TEC	0.469	-1.09289	0.00050395	3.81	4.41	4.32	1.95	1.68	2.12	4.18	1.91667
ENSG00000197506	SLC28A3	solute carrier family 28 member 3 [Source:HGNC Symbol;Acc:HGNC:16484]	0.177	-2.49453	0.000540347	0.59	0.48	0.58	0.04	0.07	0.06	0.55	0.0566667
ENSG00000146955	RAB19	RAB19, member RAS oncogene family [Source:HGNC Symbol;Acc:HGNC:19982]	0.414	-1.27374	0.000571963	6.15	6.94	5.61	2.8	1.89	2.48	6.23333	2.39
ENSG00000249395	CASC9	cancer susceptibility 9 [Source:HGNC Symbol;Acc:HGNC:48906]	0.19	-2.39744	0.000613447	2.27	3	2.62	1.13	0.39	0.18	2.63	0.566667
ENSG00000256940	AP001453.2	novel transcript	0.499	-1.00147	0.000624466	28.27	35.73	27.82	18.58	13.03	17.66	30.6067	16.4233
ENSG00000229186	ADAM1A	ADAM metallopeptidase domain 1A (pseudogene) [Source:HGNC Symbol;Acc:HGNC:187]	0.02	-5.66782	0.00067576	0.36	0.19	0.36	0	0	0	0.303333	0
ENSG00000242689	CNTF	ciliary neurotrophic factor [Source:HGNC Symbol;Acc:HGNC:2169]	0.479	-1.06077	0.000676448	3.19	2.9	2.77	1.41	1.43	1.32	2.95333	1.38667
ENSG00000115844	DLX2	distal-less homeobox 2 [Source:HGNC Symbol;Acc:HGNC:2915]	0.489	-1.03205	0.000753001	2.55	2.6	2.33	0.93	1.16	1.44	2.49333	1.17667
ENSG00000109107	ALDOC	aldolase, fructose-bisphosphate C [Source:HGNC Symbol;Acc:HGNC:418]	0.346	-1.53251	0.000772642	2.84	2.68	4.04	1.23	1.19	0.5	3.18667	0.973333
ENSG00000169403	PTAFR	platelet activating factor receptor [Source:HGNC Symbol;Acc:HGNC:9582]	0.347	-1.52653	0.000803132	0.66	1.08	0.92	0.25	0.22	0.5	0.886667	0.323333
ENSG00000019186	CYP24A1	cytochrome P450 family 24 subfamily A member 1 [Source:HGNC Symbol;Acc:HGNC:2602]	0.333	-1.58468	0.000833891	1.54	1.16	0.98	0.84	0.31	0.6	1.22667	0.583333
ENSG00000241158	ADAMTS9-AS1	ADAMTS9 antisense RNA 1 [Source:HGNC Symbol;Acc:HGNC:40625]	0.111	-3.16681	0.000938897	1.25	1.86	2.16	0.11	0.06	0.18	1.75667	0.116667
ENSG00000261490	AC005674.2	novel transcript, overlapping WDR1	0.38	-1.3974	0.000984991	0.91	0.99	0.93	0.41	0.41	0.25	0.943333	0.356667
ENSG00000253438	PCAT1	prostate cancer associated transcript 1 [Source:HGNC Symbol;Acc:HGNC:43022]	0.453	-1.14229	0.00103864	4	5.25	4.43	2.29	1.74	1.92	4.56	1.98333
ENSG00000170161	AL512625.1	novel transcript	0.459	-1.12386	0.00105151	3.72	2.23	4.36	1.24	1.99	1.59	3.43667	1.60667
ENSG00000228638	FCF1P2	FCF1 pseudogene 2 [Source:HGNC Symbol;Acc:HGNC:44614]	0.366	-1.45203	0.00105336	8.25	10.11	14.96	3.49	6.29	2.52	11.1067	4.1
ENSG00000064886	CHI3L2	chitinase 3 like 2 [Source:HGNC Symbol;Acc:HGNC:1933]	0.028	-5.13788	0.00106915	1.26	1.04	1.62	0	0	0.04	1.30667	0.0133333
ENSG00000226562	CYP4F26P	cytochrome P450 family 4 subfamily F member 26, pseudogene [Source:HGNC Symbol;Acc:HGNC:39948]	0.469	-1.09209	0.00121272	3.4	2.74	3.59	1.65	2.53	1.51	3.24333	1.89667
ENSG00000267257	AC105105.1	novel transcript, antisense to ALPK2	0.334	-1.58167	0.00127562	0.63	2.04	1.66	0.53	0.36	0.52	1.44333	0.47
ENSG00000136155	SCEL	sciellin [Source:HGNC Symbol;Acc:HGNC:10573]	0.213	-2.23412	0.00129549	0.72	0.39	0.57	0.04	0.17	0.15	0.56	0.12
ENSG00000261770	AC006504.1	novel transcript	0.461	-1.11753	0.00131462	1.07	1.36	1.14	0.54	0.55	0.53	1.19	0.54
ENSG00000237188	AC242426.2	novel transcript, antisense to FMO5	0.061	-4.0389	0.0013178	0.49	0.76	0.54	0	0.79	0	0.596667	0.263333
ENSG00000271895	AL109811.2	novel transcript, antisense to MASP2	0.491	-1.02547	0.00145521	9.13	10.77	8.63	3.03	6.38	4.7	9.51	4.70333
ENSG00000116883	AL591845.1	novel transcript, antisense to EVA1B	0.445	-1.16933	0.00158821	2.25	2.91	3.08	0.9	0.94	1.73	2.74667	1.19
ENSG00000143248	RGS5	regulator of G protein signaling 5 [Source:HGNC Symbol;Acc:HGNC:10001]	0.425	-1.235	0.00170688	3.03	2.69	2.74	0.59	0.76	1.62	2.82	0.99
ENSG00000115165	CYTIP	cytohesin 1 interacting protein [Source:HGNC Symbol;Acc:HGNC:9506]	0.493	-1.02114	0.00180273	4.54	4.51	5.82	3.93	2.24	2.55	4.95667	2.90667
ENSG00000278621	AC037198.2	novel transcript, antisense to THBS1	0.245	-2.02941	0.0018695	5.62	6.14	7.66	1.69	2.45	0.61	6.47333	1.58333
ENSG00000196139	AKR1C3	aldo-keto reductase family 1 member C3 [Source:HGNC Symbol;Acc:HGNC:386]	0.404	-1.30849	0.00189737	2.79	3.13	3.82	1.43	1.13	1.27	3.24667	1.27667
ENSG00000270025	BMS1P7	BMS1, ribosome biogenesis factor pseudogene 7 [Source:HGNC Symbol;Acc:HGNC:23655]	0.495	-1.01458	0.00206186	2.8	2.86	2.4	1.42	1.52	0.98	2.68667	1.30667
ENSG00000167608	TMC4	transmembrane channel like 4 [Source:HGNC Symbol;Acc:HGNC:22998]	0.431	-1.21535	0.00219057	3.5	1.43	4.07	1.66	1.81	1.32	3	1.59667
ENSG00000130598	TNNI2	troponin I2, fast skeletal type [Source:HGNC Symbol;Acc:HGNC:11946]	0.093	-3.42671	0.00219248	2.15	2.65	2.1	0.13	0.44	0	2.3	0.19
ENSG00000197279	ZNF165	zinc finger protein 165 [Source:HGNC Symbol;Acc:HGNC:12953]	0.496	-1.01174	0.00219887	2.36	2	2.4	0.88	1.51	0.95	2.25333	1.11333
ENSG00000260461	AL133355.1	novel transcript, overlapping to OBFC1	0.025	-5.34625	0.00225372	0.17	0.24	0.2	0	0	0	0.203333	0
ENSG00000125966	MMP24	matrix metallopeptidase 24 [Source:HGNC Symbol;Acc:HGNC:7172]	0.418	-1.25965	0.00228123	2.77	0.69	1.6	0.33	8.25	0.35	1.68667	2.97667
ENSG00000186567	CEACAM19	carcinoembryonic antigen related cell adhesion molecule 19 [Source:HGNC Symbol;Acc:HGNC:31951]	0.419	-1.25544	0.00293866	1.91	1.3	1.97	0.82	0.74	0.69	1.72667	0.75
ENSG00000213468	FIRRE	firre intergenic repeating RNA element [Source:HGNC Symbol;Acc:HGNC:49627]	0.365	-1.45356	0.00337807	0.86	0.9	1.23	0.45	0.36	0.31	0.996667	0.373333
ENSG00000243107	AC000120.1	novel transcript	0.226	-2.14709	0.00341201	0.99	1.03	0.87	0.27	0.12	0.23	0.963333	0.206667
ENSG00000262304	AC027796.3	novel readthrough SHPK-TRPV1 protein	0.125	-3.00158	0.00363481	0.17	0.21	0.36	0.09	0	0	0.246667	0.03
ENSG00000212123	PRR22	proline rich 22 [Source:HGNC Symbol;Acc:HGNC:28354]	0.32	-1.64347	0.00416952	1.34	1.67	1.44	0.57	0.25	0.7	1.48333	0.506667
ENSG00000267075	AC015818.9	novel transcript, piRNA host	0.247	-2.01971	0.00441061	0.34	0.33	0.27	0.11	0.05	0.06	0.313333	0.0733333
ENSG00000268001	CARD8-AS1	CARD8 antisense RNA 1 [Source:HGNC Symbol;Acc:HGNC:51408]	0.333	-1.58758	0.0044464	1.61	1.19	0.87	0.55	0.37	0.28	1.22333	0.4
ENSG00000164342	TLR3	toll like receptor 3 [Source:HGNC Symbol;Acc:HGNC:11849]	0.382	-1.3888	0.00458379	0.8	1.55	0.94	0.1	0.36	0.19	1.09667	0.216667
ENSG00000234883	MIR155HG	MIR155 host gene [Source:HGNC Symbol;Acc:HGNC:35460]	0.366	-1.44889	0.0046636	2.3	1.52	1.66	0.53	1.04	0.44	1.82667	0.67
ENSG00000269896	AL513477.1	small nuclear ribonucleoprotein N (SNRPN) pseudogene	0.441	-1.18111	0.0049222	4.7	3.14	5.37	0.59	0.58	0.57	4.40333	0.58
ENSG00000095596	CYP26A1	cytochrome P450 family 26 subfamily A member 1 [Source:HGNC Symbol;Acc:HGNC:2603]	0.1	-3.3227	0.00497015	0.57	0.82	0.46	0.19	0	0.11	0.616667	0.1
ENSG00000119535	CSF3R	colony stimulating factor 3 receptor [Source:HGNC Symbol;Acc:HGNC:2439]	0.028	-5.13537	0.00497673	0.14	0.27	0.3	0	0	0	0.236667	0
ENSG00000099812	MISP	mitotic spindle positioning [Source:HGNC Symbol;Acc:HGNC:27000]	0.437	-1.19564	0.00537384	0.98	1.05	1.18	0.4	0.42	0.73	1.07	0.516667
ENSG00000285294	LINC00842	long intergenic non-protein coding RNA 842 [Source:HGNC Symbol;Acc:HGNC:44989]	0.165	-2.59982	0.00601977	0.45	0.33	0.38	0.06	0.13	0	0.386667	0.0633333
ENSG00000165202	OR1Q1	olfactory receptor family 1 subfamily Q member 1 [Source:HGNC Symbol;Acc:HGNC:8223]	0.155	-2.68838	0.00602765	0.99	1.54	1.36	0.16	0.1	0.31	1.29667	0.19
ENSG00000283709	FAM238C	family with sequence similarity 238 member C [Source:HGNC Symbol;Acc:HGNC:24672]	0.275	-1.86394	0.00698979	1.14	0.6	2.23	0.22	0.18	0.24	1.32333	0.213333
ENSG00000205085	FAM71F2	family with sequence similarity 71 member F2 [Source:HGNC Symbol;Acc:HGNC:27998]	0.148	-2.75895	0.00712598	0.34	0.29	0.25	0.08	0.04	0.01	0.293333	0.0433333
ENSG00000197415	VEPH1	ventricular zone expressed PH domain containing 1 [Source:HGNC Symbol;Acc:HGNC:25735]	0.251	-1.99608	0.00772678	2.84	1.45	1.7	0.61	1.27	0.32	1.99667	0.733333
ENSG00000064205	CCN5	cellular communication network factor 5 [Source:HGNC Symbol;Acc:HGNC:12770]	0.062	-4.00958	0.00795849	0.37	0.56	0.49	0.11	0	0	0.473333	0.0366667
ENSG00000260966	AP001486.2	novel transcript, overlapping to DCUN1D5	0.335	-1.57944	0.00848042	0.24	0.55	0.41	0.07	0.18	0.15	0.4	0.133333
ENSG00000218418	AL591135.1	Rho GTPase activating protein 21 (ARHGAP21) pseudogene	0.031	-5.0173	0.00848909	0.1	0.03	0.06	0	0	0	0.0633333	0
ENSG00000129007	CALML4	calmodulin like 4 [Source:HGNC Symbol;Acc:HGNC:18445]	0.496	-1.01165	0.00883275	3.79	5.02	4.85	2.64	3.81	2.72	4.55333	3.05667
ENSG00000256040	PAPPA-AS1	PAPPA antisense RNA 1 [Source:HGNC Symbol;Acc:HGNC:35152]	0.354	-1.49936	0.00953737	0.97	1.85	1.31	0.12	1	0.36	1.37667	0.493333
ENSG00000279641	AC120057.3	TEC	0.358	-1.4805	0.00959279	2.58	1.77	0.8	0.46	0.52	0.89	1.71667	0.623333
ENSG00000215039	CD27-AS1	CD27 antisense RNA 1 [Source:HGNC Symbol;Acc:HGNC:43896]	0.446	-1.16589	0.00999344	5.5	4.21	4.65	1.04	1.53	1.77	4.78667	1.44667
ENSG00000137261	KIAA0319	KIAA0319 [Source:HGNC Symbol;Acc:HGNC:21580]	0.477	-1.06885	0.0100675	0.42	0.7	0.45	0.19	0.28	0.27	0.523333	0.246667
ENSG00000245522	AC026250.1	novel transcript	0.222	-2.16901	0.01011	0.58	0.66	0.45	0.11	0.24	0.03	0.563333	0.126667
ENSG00000101898	MCTS2P	malignant T cell amplified sequence 2, pseudogene [Source:HGNC Symbol;Acc:HGNC:49760]	0.317	-1.65537	0.0104967	3.79	2.33	6.48	1.4	0.97	1.4	4.2	1.25667
ENSG00000248015	AC005329.1	novel transcript, antisense to NDUFS7	0.487	-1.03945	0.0108972	1.21	2	1.18	0.36	0.74	0.45	1.46333	0.516667
ENSG00000213412	HNRNPA1P33	heterogeneous nuclear ribonucleoprotein A1 pseudogene 33 [Source:HGNC Symbol;Acc:HGNC:44990]	0.155	-2.69181	0.011116	3.59	2.66	1.67	0.19	0.72	0.36	2.64	0.423333
ENSG00000153294	ADGRF4	adhesion G protein-coupled receptor F4 [Source:HGNC Symbol;Acc:HGNC:19011]	0.296	-1.75664	0.0113173	0.48	0.61	0.55	0.29	0.12	0.06	0.546667	0.156667
ENSG00000186998	EMID1	EMI domain containing 1 [Source:HGNC Symbol;Acc:HGNC:18036]	0.427	-1.22905	0.0117476	1.69	1.84	1.13	0.51	0.47	0.86	1.55333	0.613333
ENSG00000157388	CACNA1D	calcium voltage-gated channel subunit alpha1 D [Source:HGNC Symbol;Acc:HGNC:1391]	0.286	-1.80435	0.0119657	0.51	0.46	0.93	0.32	0.08	0.28	0.633333	0.226667
ENSG00000183111	ARHGEF37	Rho guanine nucleotide exchange factor 37 [Source:HGNC Symbol;Acc:HGNC:34430]	0.366	-1.4501	0.0120155	0.23	0.45	0.71	0.19	0.13	0.2	0.463333	0.173333
ENSG00000246922	UBAP1L	ubiquitin associated protein 1 like [Source:HGNC Symbol;Acc:HGNC:40028]	0.372	-1.42484	0.0121698	0.27	0.2	0.46	0.14	0.13	0.1	0.31	0.123333
ENSG00000283228	AC068547.1	novel transcript	0.406	-1.29907	0.0125518	3.7	3.04	1.28	0.89	1.51	0.83	2.67333	1.07667
ENSG00000258461	AC012651.1	novel transcript	0.068	-3.87799	0.0129615	0.25	0.12	0.15	0.04	0	0	0.173333	0.0133333
ENSG00000261063	AC009139.2	novel transcript, antisense to MON1B & SYCE1L	0.071	-3.81742	0.0130756	1.64	1.24	2.88	0	0.53	0	1.92	0.176667
ENSG00000171872	KLF17	Kruppel like factor 17 [Source:HGNC Symbol;Acc:HGNC:18830]	0.376	-1.41058	0.013376	0.66	0.71	0.52	0.15	0.29	0.26	0.63	0.233333
ENSG00000187066	TMEM262	transmembrane protein 262 [Source:HGNC Symbol;Acc:HGNC:49389]	0.471	-1.08678	0.0139556	0.59	0.68	0.77	0.29	0.34	0.32	0.68	0.316667
ENSG00000230943	LINC02541	long intergenic non-protein coding RNA 2541 [Source:HGNC Symbol;Acc:HGNC:53574]	0.334	-1.58012	0.0139574	3.83	3.09	2.7	0.61	2.19	1.38	3.20667	1.39333
ENSG00000279838	AL356273.3	TEC	0.352	-1.50726	0.0142222	0.97	0.91	0.97	0.16	0.4	0.43	0.95	0.33
ENSG00000261266	AC008870.3	novel transcript	0.096	-3.37365	0.0165334	1.04	1.4	2.47	0.45	0	0	1.63667	0.15
ENSG00000269897	COMMD3-BMI1	COMMD3-BMI1 readthrough [Source:HGNC Symbol;Acc:HGNC:48326]	0.347	-1.52563	0.0166868	5.49	2	6.83	0.6	2.23	3.97	4.77333	2.26667
ENSG00000283312	AC017104.4	GTF2I repeat domain containing 2(GTF2IRD2) pseudogene	0.24	-2.05648	0.0168177	0.67	0.54	1.02	0.08	0.21	0.24	0.743333	0.176667
ENSG00000166341	DCHS1	dachsous cadherin-related 1 [Source:HGNC Symbol;Acc:HGNC:13681]	0.483	-1.05109	0.0171352	0.24	0.23	0.36	0.12	0.17	0.11	0.276667	0.133333
ENSG00000111215	PRR4	proline rich 4 [Source:HGNC Symbol;Acc:HGNC:18020]	0.386	-1.37513	0.0176616	13.62	5.76	3.69	5.97	0.88	1.51	7.69	2.78667
ENSG00000162733	DDR2	discoidin domain receptor tyrosine kinase 2 [Source:HGNC Symbol;Acc:HGNC:2731]	0.365	-1.4525	0.0177424	0.16	0.18	0.14	0.17	0.04	0.05	0.16	0.0866667
ENSG00000150637	CD226	CD226 molecule [Source:HGNC Symbol;Acc:HGNC:16961]	0.348	-1.52245	0.0178144	0.35	0.32	0.37	0.17	0.06	0.05	0.346667	0.0933333
ENSG00000188933	USP32P1	ubiquitin specific peptidase 32 pseudogene 1 [Source:HGNC Symbol;Acc:HGNC:43570]	0.497	-1.00882	0.0179002	1.36	1.98	1.25	0.67	0.8	0.55	1.53	0.673333
ENSG00000164849	GPR146	G protein-coupled receptor 146 [Source:HGNC Symbol;Acc:HGNC:21718]	0.463	-1.11192	0.0180971	2.56	1.99	2.81	1.12	1.28	1.12	2.45333	1.17333
ENSG00000102385	DRP2	dystrophin related protein 2 [Source:HGNC Symbol;Acc:HGNC:3032]	0.273	-1.87397	0.0184094	0.18	0.14	0.17	0.05	0.02	0.06	0.163333	0.0433333
ENSG00000224843	LINC00240	long intergenic non-protein coding RNA 240 [Source:HGNC Symbol;Acc:HGNC:18772]	0.483	-1.05077	0.0185934	4.11	3.42	5.78	1.66	3.23	6.81	4.43667	3.9
ENSG00000164879	CA3	carbonic anhydrase 3 [Source:HGNC Symbol;Acc:HGNC:1374]	0.165	-2.59816	0.0191324	0.38	0.89	0.54	0.15	0.05	0.04	0.603333	0.08
ENSG00000261534	AL596244.1	novel transcript, overlapping TTLL11	0.262	-1.9325	0.0193945	0.22	0.33	0.3	0.08	0.1	0.05	0.283333	0.0766667
ENSG00000188859	FAM78B	family with sequence similarity 78 member B [Source:HGNC Symbol;Acc:HGNC:13495]	0.486	-1.04106	0.0208061	0.95	1.19	0.75	0.44	0.51	0.43	0.963333	0.46
ENSG00000183397	C19orf71	chromosome 19 open reading frame 71 [Source:HGNC Symbol;Acc:HGNC:34496]	0.462	-1.11318	0.0208309	5.47	7.38	4.55	2.57	2.75	2.6	5.8	2.64
ENSG00000261342	AC006538.1	novel transcript	0.355	-1.49298	0.021182	1.4	0.74	1.75	0.21	0.68	0.48	1.29667	0.456667
ENSG00000169330	MINAR1	membrane integral NOTCH2 associated receptor 1 [Source:HGNC Symbol;Acc:HGNC:29172]	0.376	-1.4099	0.0214278	0.21	0.24	0.3	0.06	0.11	0.11	0.25	0.0933333
ENSG00000204779	FOXD4L5	forkhead box D4 like 5 [Source:HGNC Symbol;Acc:HGNC:18522]	0.307	-1.7038	0.0215366	0.39	0.4	0.4	0.07	0.13	0.17	0.396667	0.123333
ENSG00000258377	AL139099.1	novel transcript	0.413	-1.27404	0.0220107	0.8	1.25	1.29	0.46	0.74	0.17	1.11333	0.456667
ENSG00000112902	SEMA5A	semaphorin 5A [Source:HGNC Symbol;Acc:HGNC:10736]	0.303	-1.72263	0.0221308	0.53	0.1	0.09	0.01	0.06	0.04	0.24	0.0366667
ENSG00000124568	SLC17A1	solute carrier family 17 member 1 [Source:HGNC Symbol;Acc:HGNC:10929]	0.468	-1.09452	0.0222014	1.62	1.6	1.54	0.78	0.72	0.71	1.58667	0.736667
ENSG00000196993	NPIPB9	nuclear pore complex interacting protein family member B9 [Source:HGNC Symbol;Acc:HGNC:41987]	0.499	-1.00358	0.0223999	8.5	11.45	13.46	6.81	2.8	6.79	11.1367	5.46667
ENSG00000248319	LINC02275	long intergenic non-protein coding RNA 2275 [Source:HGNC Symbol;Acc:HGNC:53191]	0.081	-3.63072	0.0232327	0.18	0.13	0.06	0.02	0.02	0	0.123333	0.0133333
ENSG00000257497	AC121761.1	novel transcript, antisense to GLIPR1	0.454	-1.13824	0.0233414	1.38	1.87	2.18	0.68	0.96	0.79	1.81	0.81
ENSG00000240399	AC004801.2	ribosomal protein L37 (RPL37) pseudogene	0.329	-1.60458	0.0234234	2.94	1.66	2.77	0.64	0.82	4.77	2.45667	2.07667
ENSG00000266490	AC127024.5	novel transcript	0.177	-2.4959	0.0241762	3.45	2.17	4.74	0.23	1.26	0.54	3.45333	0.676667
ENSG00000152377	SPOCK1	SPARC (osteonectin), cwcv and kazal like domains proteoglycan 1 [Source:HGNC Symbol;Acc:HGNC:11251]	0.271	-1.8841	0.0241839	0.82	0.26	0.59	0.18	0.07	0.13	0.556667	0.126667
ENSG00000114757	PEX5L	peroxisomal biogenesis factor 5 like [Source:HGNC Symbol;Acc:HGNC:30024]	0.237	-2.0789	0.0248055	0.12	0.09	0.09	0.03	0.03	0.01	0.1	0.0233333
ENSG00000173261	PLAC8L1	PLAC8 like 1 [Source:HGNC Symbol;Acc:HGNC:31746]	0.112	-3.15457	0.0249444	0.3	0.32	0.34	0	0.04	0.06	0.32	0.0333333
ENSG00000221949	LINC01465	long intergenic non-protein coding RNA 1465 [Source:HGNC Symbol;Acc:HGNC:26364]	0.366	-1.4485	0.0254618	1.45	0.82	0.89	0.23	0.29	0.41	1.05333	0.31
ENSG00000279801	AC111170.3	TEC	0.143	-2.81072	0.0257919	0.25	0.27	0.25	0.02	0.06	0.02	0.256667	0.0333333
ENSG00000158023	WDR66	WD repeat domain 66 [Source:HGNC Symbol;Acc:HGNC:28506]	0.114	-3.12727	0.0258819	0.46	0.58	0.15	0.03	0.03	0	0.396667	0.02
ENSG00000227953	LINC01341	long intergenic non-protein coding RNA 1341 [Source:HGNC Symbol;Acc:HGNC:49457]	0.238	-2.06798	0.026098	1.07	0.34	0.51	0.26	0.06	0.07	0.64	0.13
ENSG00000279500	AC108704.2	novel transcript	0.488	-1.03364	0.0265439	2.06	1.96	1.85	1.01	0.59	1.19	1.95667	0.93
ENSG00000213689	TREX1	three prime repair exonuclease 1 [Source:HGNC Symbol;Acc:HGNC:12269]	0.27	-1.89134	0.0268351	1.33	1.8	1.91	0.14	1.09	0.63	1.68	0.62
ENSG00000285669	AC026979.4	novel transcript	0.233	-2.09906	0.0272707	0.28	0.09	0.26	0.08	0.02	0.05	0.21	0.05
ENSG00000269867	AC010326.3	novel transcript, sense intronic to ZNF814	0.439	-1.18928	0.0273495	4.64	4.05	4.87	2.18	1.44	2.16	4.52	1.92667
ENSG00000147041	SYTL5	synaptotagmin like 5 [Source:HGNC Symbol;Acc:HGNC:15589]	0.405	-1.30395	0.0276608	0.49	0.32	0.3	0.13	0.16	0.16	0.37	0.15
ENSG00000272368	AC074032.1	novel transcript, antisense to CERS5	0.242	-2.04978	0.0281596	2.49	1.97	2.05	0.78	0.87	0.43	2.17	0.693333
ENSG00000237870	AC073130.1	novel transcript	0.23	-2.12289	0.0281596	0.47	0.93	0.33	0.1	0.2	0.15	0.576667	0.15
ENSG00000261126	RBFADN	RBFA downstream neighbor [Source:HGNC Symbol;Acc:HGNC:48591]	0.298	-1.74439	0.028209	0.69	0.2	0.52	0.07	0.18	0.11	0.47	0.12
ENSG00000279443	AL513497.1	TEC	0.39	-1.35832	0.0296815	0.8	0.65	1.26	0.45	0.34	0.23	0.903333	0.34
ENSG00000211454	AKR7L	aldo-keto reductase family 7 like (gene/pseudogene) [Source:HGNC Symbol;Acc:HGNC:24056]	0.363	-1.46043	0.0298592	0.74	1.08	1.64	0.62	0.39	0.24	1.15333	0.416667
ENSG00000258708	SLC25A21-AS1	SLC25A21 antisense RNA 1 [Source:HGNC Symbol;Acc:HGNC:44298]	0.497	-1.00897	0.0298816	1.72	1.44	1.22	0.73	0.74	0.68	1.46	0.716667
ENSG00000235618	FAM21EP	family with sequence similarity 21 member E, pseudogene [Source:HGNC Symbol;Acc:HGNC:45010]	0.425	-1.23525	0.0306626	0.88	0.98	1.03	0.27	0.4	0.47	0.963333	0.38
ENSG00000274383	AC103691.1	novel transcript, antisense to ANKDD1A	0.246	-2.02137	0.0307374	3.67	3.74	2.66	1.6	0.34	0.62	3.35667	0.853333
ENSG00000249007	AL691482.3	novel transcript	0.359	-1.47943	0.0313791	2.02	1.88	1.38	0.56	0.7	0.68	1.76	0.646667
ENSG00000181143	MUC16	mucin 16, cell surface associated [Source:HGNC Symbol;Acc:HGNC:15582]	0.304	-1.72014	0.03167	0.09	0.15	0.12	0.01	0	0.13	0.12	0.0466667
ENSG00000147606	SLC26A7	solute carrier family 26 member 7 [Source:HGNC Symbol;Acc:HGNC:14467]	0.268	-1.8989	0.0317935	0.44	0.15	0.69	0.3	0.06	0.03	0.426667	0.13
ENSG00000078725	BRINP1	BMP/retinoic acid inducible neural specific 1 [Source:HGNC Symbol;Acc:HGNC:2687]	0.158	-2.66468	0.0319659	0.13	1.53	4.89	0.08	0.02	0	2.18333	0.0333333
ENSG00000101306	MYLK2	myosin light chain kinase 2 [Source:HGNC Symbol;Acc:HGNC:16243]	0.219	-2.18805	0.0321698	0.2	0.24	0.46	0.09	0.15	0.05	0.3	0.0966667
ENSG00000170681	CAVIN4	caveolae associated protein 4 [Source:HGNC Symbol;Acc:HGNC:33742]	0.458	-1.1281	0.0324361	0.89	1.24	1.46	0.93	0.32	0.32	1.19667	0.523333
ENSG00000140297	GCNT3	glucosaminyl (N-acetyl) transferase 3, mucin type [Source:HGNC Symbol;Acc:HGNC:4205]	0.37	-1.4346	0.0336267	0.67	0.25	0.42	0.07	0.16	0.29	0.446667	0.173333
ENSG00000274184	AC011815.2	novel transcript, antisense to ZSCAN30	0.144	-2.79486	0.0336425	0.41	0.19	0.39	0.03	0.12	0	0.33	0.05
ENSG00000175564	UCP3	uncoupling protein 3 [Source:HGNC Symbol;Acc:HGNC:12519]	0.396	-1.3352	0.0346892	1.07	1.14	0.85	0.38	0.24	0.29	1.02	0.303333
ENSG00000279821	AC145098.2	TEC	0.374	-1.41846	0.0347082	0.57	0.8	0.47	0.36	0.05	0.25	0.613333	0.22
ENSG00000264578	AC009630.3	novel transcript, antisense to AGPAT6	0.062	-4.01854	0.0348159	0.64	1.01	0.71	0	0	0.15	0.786667	0.05
ENSG00000069482	GAL	galanin and GMAP prepropeptide [Source:HGNC Symbol;Acc:HGNC:4114]	0.461	-1.11787	0.0348439	5.89	5.69	2.55	1.82	2.32	2.31	4.71	2.15
ENSG00000130413	STK33	serine/threonine kinase 33 [Source:HGNC Symbol;Acc:HGNC:14568]	0.428	-1.22497	0.0348868	0.45	0.37	0.38	0.14	0.13	0.26	0.4	0.176667
ENSG00000281005	LINC00921	long intergenic non-protein coding RNA 921 [Source:HGNC Symbol;Acc:HGNC:26830]	0.403	-1.3129	0.0360522	0.53	0.74	0.73	0.27	0.22	0.29	0.666667	0.26
ENSG00000255389	Z97989.1	chromosome 6 open reading frame 3	0.378	-1.40396	0.0364047	0.57	0.58	0.69	0.28	0.22	0.17	0.613333	0.223333
ENSG00000227963	RBM15-AS1	RBM15 antisense RNA 1 [Source:HGNC Symbol;Acc:HGNC:53636]	0.277	-1.85083	0.0366988	3.08	3.93	3.2	1.25	0.97	0.74	3.40333	0.986667
ENSG00000253598	SLC10A5	solute carrier family 10 member 5 [Source:HGNC Symbol;Acc:HGNC:22981]	0.289	-1.7916	0.0373205	0.41	0.28	0.54	0.17	0.06	0.12	0.41	0.116667
ENSG00000273361	AC021016.3	novel transcript, antisense to CTDSP1	0.061	-4.0467	0.0375718	14.76	8.79	18.74	0.07	0	2.43	14.0967	0.833333
ENSG00000169435	RASSF6	Ras association domain family member 6 [Source:HGNC Symbol;Acc:HGNC:20796]	0.369	-1.43902	0.0381473	0.33	0.22	0.25	0.11	0.11	0.14	0.266667	0.12
ENSG00000174236	REP15	RAB15 effector protein [Source:HGNC Symbol;Acc:HGNC:33748]	0.311	-1.68621	0.0393756	1.84	0.92	0.99	0.38	0.34	0.37	1.25	0.363333
ENSG00000237914	SIRPG-AS1	SIRPG antisense RNA 1 [Source:HGNC Symbol;Acc:HGNC:51229]	0.313	-1.67746	0.0395122	0.38	0.36	0.39	0.13	0.11	0.11	0.376667	0.116667
ENSG00000127588	GNG13	G protein subunit gamma 13 [Source:HGNC Symbol;Acc:HGNC:14131]	0.41	-1.28772	0.039961	1.55	2.03	2.75	0.93	0.87	0.74	2.11	0.846667
ENSG00000259775	AL138976.2	novel transcript, antisense to EIF5	0.064	-3.97701	0.0400885	1.17	0.46	0.72	0.13	0	0	0.783333	0.0433333
ENSG00000246777	AC044802.1	novel transcript	0.313	-1.67434	0.0403526	0.55	0.22	0.45	0.19	0.11	0.08	0.406667	0.126667
ENSG00000237399	PITRM1-AS1	PITRM1 antisense RNA 1 [Source:HGNC Symbol;Acc:HGNC:44675]	0.476	-1.06946	0.0420583	0.46	0.57	0.71	0.23	0.41	0.19	0.58	0.276667
ENSG00000277938	AL035252.3	novel transcript	0.414	-1.27286	0.0436128	0.58	0.71	0.6	0.39	0.22	0.15	0.63	0.253333
ENSG00000259495	AC016705.2	novel transcript	0.398	-1.32907	0.0444381	0.25	0.17	0.21	0.11	0.06	0.07	0.21	0.08
ENSG00000266278	LINC01910	long intergenic non-protein coding RNA 1910 [Source:HGNC Symbol;Acc:HGNC:52729]	0.32	-1.64452	0.0451995	0.52	0.3	0.42	0.09	0.12	0.18	0.413333	0.13
ENSG00000247934	AC022364.1	novel transcript, antisense to CCDC91	0.499	-1.00403	0.0459999	1.2	0.91	0.91	0.59	0.87	0.62	1.00667	0.693333
ENSG00000100206	DMC1	DNA meiotic recombinase 1 [Source:HGNC Symbol;Acc:HGNC:2927]	0.397	-1.33159	0.0474	2.61	2.47	1.58	2.1	0.42	0.51	2.22	1.01
ENSG00000240889	NDUFB2-AS1	NDUFB2 antisense RNA 1 [Source:HGNC Symbol;Acc:HGNC:40396]	0.379	-1.40108	0.0477776	0.73	0.85	1.21	0.32	0.2	0.5	0.93	0.34
ENSG00000131969	ABHD12B	abhydrolase domain containing 12B [Source:HGNC Symbol;Acc:HGNC:19837]	0.341	-1.55358	0.0482905	0.91	1.76	0.5	0.34	0.35	0.42	1.05667	0.37
ENSG00000283064	AL353759.1	novel transcript, antisense to HIST1H2BD	0.483	-1.04915	0.048508	1.6	1.09	1.89	0.58	0.78	0.8	1.52667	0.72
ENSG00000261087	AP003469.4	novel transcript	0.394	-1.34236	0.0490735	0.46	0.43	0.58	0.17	0.19	0.21	0.49	0.19
ENSG00000278206	AL031320.2	novel transcript	0.391	-1.35584	0.0493337	0.68	0.69	0.75	0.37	0.28	0.18	0.706667	0.276667
ENSG00000273760	AC245041.1	novel transcript	0.289	-1.79052	0.0499507	1	1.52	1.98	0.29	0.62	0.38	1.5	0.43
ENSG00000137393	RNF144B	ring finger protein 144B [Source:HGNC Symbol;Acc:HGNC:21578]	0.406	-1.30021	0.0499862	0.67	0.26	0.27	0.08	0.14	0.82	0.4	0.346667
